# Supplementary material for: catena-Poly[[diazido­zinc(II)]-μ-di-4-pyridylamine-κ2 N:N′]
Source: Acta Crystallogr Sect E Struct Rep Online. 2009 Dec 4;66(Pt 1):m2. doi: 10.1107/S1600536809051599 (PMC2980247; doi:10.1107/S1600536809051599)
Supplement: Supplementary file 2 [file e-66-000m2-Isup2.hkl]

# 
# h,k,l, Fc-squared, Fo-squared, sigma(Fo-squared) and status flag 
# 
data_I
_shelx_title ' p21n in P2(1)/n' 
_shelx_refln_list_code          4 
_shelx_F_calc_maximum      235.27 
_exptl_crystal_F_000       648.00 
_reflns_d_resolution_high  0.8296 
 
loop_ 
 _symmetry_equiv_pos_as_xyz 
 'x, y, z' 
 '-x+1/2, y+1/2, -z+1/2' 
 '-x, -y, -z' 
 'x-1/2, -y-1/2, z-1/2' 
 
_cell_length_a     6.7988 
_cell_length_b    16.0105 
_cell_length_c    11.7733 
_cell_angle_alpha  90.000 
_cell_angle_beta   99.904 
_cell_angle_gamma  90.000 
 
_shelx_F_squared_multiplier     1.000 
 
loop_ 
 _refln_index_h 
 _refln_index_k 
 _refln_index_l 
 _refln_F_squared_calc 
 _refln_F_squared_meas 
 _refln_F_squared_sigma 
 _refln_observed_status 
   2   0   0     2070.62     2095.35     56.50 o 
   4   0   0      783.57      950.77     14.32 o 
   6   0   0     1284.58     1250.63     29.63 o 
   8   0   0     1306.59     1310.40     33.15 o 
   1   1   0       61.32       57.40      1.33 o 
   2   1   0     1827.30     1902.36     16.34 o 
   3   1   0     4025.30     4234.01     38.77 o 
   4   1   0     5917.25     5807.61     53.07 o 
   5   1   0       51.41       41.82      1.94 o 
   6   1   0      151.28      142.65      4.03 o 
   7   1   0      115.66      113.98      4.06 o 
   8   1   0       14.48       14.30      2.61 o 
   0   2   0     5924.94     5939.01    103.70 o 
   1   2   0    14630.57    14072.11    192.58 o 
   2   2   0      726.42      673.31      6.66 o 
   3   2   0     1474.80     1460.31     12.90 o 
   4   2   0      168.75      178.51      2.82 o 
   5   2   0       77.41       75.83      2.31 o 
   6   2   0       49.87       49.26      2.53 o 
   7   2   0      300.67      274.30      6.18 o 
   8   2   0      202.72      222.68      9.28 o 
   1   3   0    14913.39    14962.04    164.90 o 
   2   3   0       27.10       37.84      0.88 o 
   3   3   0     5542.49     5488.38     46.30 o 
   4   3   0       30.55       36.16      1.27 o 
   5   3   0     2885.18     2848.35     29.28 o 
   6   3   0       40.76       42.40      2.49 o 
   7   3   0       58.11       53.17      4.87 o 
   0   4   0     1992.97     2030.40     26.40 o 
   1   4   0     2805.81     3006.45     27.96 o 
   2   4   0     1554.84     1714.39     14.00 o 
   3   4   0     1275.69     1259.10     12.20 o 
   4   4   0      145.25      158.17      2.40 o 
   5   4   0      986.22      996.03     11.42 o 
   6   4   0      943.84      925.18     11.28 o 
   7   4   0      278.19      263.18      6.08 o 
   1   5   0      262.36      285.87      4.78 o 
   2   5   0     8733.33     9188.39     66.76 o 
   3   5   0      952.36      876.50      7.14 o 
   4   5   0     3077.65     3035.57     29.35 o 
   5   5   0     1136.81     1094.51     12.56 o 
   6   5   0      110.71      104.03      3.15 o 
   7   5   0      101.28       96.33      3.59 o 
   0   6   0     5460.32     5380.90     98.69 o 
   1   6   0       13.49       19.47      1.00 o 
   2   6   0     8972.18     9107.52     74.77 o 
   3   6   0     2106.83     2300.09     17.47 o 
   4   6   0      100.18      104.45      3.63 o 
   5   6   0       34.42       34.73      1.79 o 
   6   6   0     1218.56     1212.91     14.21 o 
   7   6   0       20.24       15.87      2.49 o 
   1   7   0        8.63       10.34      0.75 o 
   2   7   0     2051.71     2060.64     17.59 o 
   3   7   0      543.13      577.79      5.39 o 
   4   7   0     3192.09     3111.22     28.94 o 
   5   7   0        2.82        4.78      1.12 o 
   6   7   0      738.42      768.64     11.27 o 
   7   7   0        1.19        1.30      2.04 o 
   0   8   0     2504.01     2348.46     31.27 o 
   1   8   0     3641.56     3663.04     33.80 o 
   2   8   0     3429.17     3440.21     25.84 o 
   3   8   0       57.41       63.09      2.13 o 
   4   8   0       57.11       68.70      2.25 o 
   5   8   0       42.90       41.24      2.72 o 
   6   8   0      624.21      616.24      9.67 o 
   7   8   0      489.82      518.72      9.07 o 
   1   9   0      257.28      243.93      3.68 o 
   2   9   0      444.96      482.94      4.77 o 
   3   9   0     5354.05     5306.03     48.31 o 
   4   9   0      263.94      258.92      4.32 o 
   5   9   0      535.92      545.94      7.52 o 
   6   9   0       90.56       98.48      3.64 o 
   7   9   0      369.90      394.64      8.42 o 
   0  10   0     2783.31     2912.66     38.77 o 
   1  10   0     1912.75     1853.87     16.65 o 
   2  10   0      572.11      573.19      6.03 o 
   3  10   0     1656.01     1632.79     16.40 o 
   4  10   0        9.54       10.82      1.31 o 
   5  10   0      224.45      198.33      4.02 o 
   6  10   0       13.31        6.94      1.75 o 
   1  11   0     1024.17     1047.28     10.19 o 
   2  11   0      988.85     1021.87     12.73 o 
   3  11   0      271.53      260.42      4.70 o 
   4  11   0      134.86      135.64      3.13 o 
   5  11   0      678.98      690.43      9.14 o 
   6  11   0      518.69      544.18      8.63 o 
   0  12   0     3072.64     2921.38     48.46 o 
   1  12   0      179.25      197.76      3.17 o 
   2  12   0     2873.53     2777.28     24.84 o 
   3  12   0      291.66      305.34      8.38 o 
   4  12   0      132.68      125.98      3.69 o 
   5  12   0        6.21        5.45      1.56 o 
   6  12   0      257.69      268.17      5.60 o 
   1  13   0       34.80       35.17      1.77 o 
   2  13   0      275.16      269.39      4.37 o 
   3  13   0       33.26       39.86      2.31 o 
   4  13   0     1985.89     2003.25     29.07 o 
   5  13   0        9.04        7.87      2.21 o 
   0  14   0      718.86      702.46     12.03 o 
   1  14   0      580.77      584.30      7.41 o 
   2  14   0        3.70        4.74      1.36 o 
   3  14   0      117.65      123.70      3.76 o 
   4  14   0       14.23       16.52      1.92 o 
   5  14   0       16.74       17.79      3.60 o 
   1  15   0      102.72      101.73      3.11 o 
   2  15   0       10.79       13.31      1.73 o 
   3  15   0      377.42      375.46      5.91 o 
   4  15   0      135.24      146.52      5.00 o 
   5  15   0     1217.76     1196.43     18.81 o 
   0  16   0       13.29       17.59      2.55 o 
   1  16   0     1120.06     1113.17     13.64 o 
   2  16   0       92.07       93.29      3.06 o 
   3  16   0      594.37      589.69      8.07 o 
   4  16   0       71.96       69.72      4.64 o 
   1  17   0        1.81        3.55      1.83 o 
   2  17   0      384.42      390.63      6.17 o 
   3  17   0      472.37      482.99      8.65 o 
   0  18   0      964.58      992.74     22.10 o 
   1  18   0        2.72        4.77      1.97 o 
   2  18   0      385.89      408.92      6.99 o 
   1  19   0        0.49        1.79      2.22 o 
  -7   0   1      507.27      491.15     14.06 o 
  -5   0   1     3890.76     3866.03     50.91 o 
  -3   0   1     1078.84     1175.66     15.96 o 
  -1   0   1     1363.84     1384.59     24.15 o 
   1   0   1    21829.73    19821.73    483.68 o 
   3   0   1     7700.77     7883.41    123.97 o 
   5   0   1     2619.88     2686.26     44.46 o 
   7   0   1     1000.34     1007.54     25.62 o 
  -8   1   1       13.15       16.58      2.58 o 
  -7   1   1      516.87      496.98      8.79 o 
  -6   1   1       14.42       13.83      1.82 o 
  -5   1   1     1102.68     1076.99     11.00 o 
  -4   1   1       72.01       56.90      1.47 o 
  -3   1   1     1874.33     1701.37     13.87 o 
  -2   1   1        7.97       11.88      0.92 o 
  -1   1   1     3464.97     3729.11     40.14 o 
   0   1   1      143.68      168.81      3.20 o 
   1   1   1      139.67      156.71      3.55 o 
   2   1   1      689.14      681.07      6.73 o 
   3   1   1     1252.03     1154.25     11.28 o 
   4   1   1     1847.75     1902.72     19.94 o 
   5   1   1     7516.97     7527.15     75.55 o 
   6   1   1      828.70      801.06     21.79 o 
   7   1   1      614.92      593.53     12.31 o 
  -8   2   1      583.31      637.86     11.31 o 
  -7   2   1      127.12      123.06      4.85 o 
  -6   2   1     2461.61     2371.01     36.76 o 
  -5   2   1     1185.57     1167.96     14.35 o 
  -4   2   1      632.83      634.36      5.84 o 
  -3   2   1     1186.56     1290.35     11.52 o 
  -2   2   1     4355.13     4573.44     36.37 o 
  -1   2   1      293.45      310.80      4.70 o 
   0   2   1     3475.47     3615.93     44.07 o 
   1   2   1     3248.12     3520.49     40.93 o 
   2   2   1    17054.28    16864.52    217.08 o 
   3   2   1      336.00      283.96      4.90 o 
   4   2   1      898.03      886.58      9.20 o 
   5   2   1       63.46       53.07      2.13 o 
   6   2   1      140.26      138.39      3.91 o 
   7   2   1       53.75       51.41      3.28 o 
  -8   3   1      164.19      169.94      5.39 o 
  -7   3   1       76.87       77.36      5.92 o 
  -6   3   1      362.31      354.03      6.09 o 
  -5   3   1       22.12       18.62      1.36 o 
  -4   3   1     2256.61     2117.92     18.66 o 
  -3   3   1      164.02      154.90      2.11 o 
  -2   3   1    10452.18    10330.05     96.93 o 
  -1   3   1      147.59      151.60      2.83 o 
   0   3   1     1245.70     1284.78     32.14 o 
   1   3   1      198.62      192.11      2.41 o 
   2   3   1      930.43      988.61      9.82 o 
   3   3   1     1343.41     1410.88     12.59 o 
   4   3   1     3576.89     3553.55     33.08 o 
   5   3   1      274.09      269.73      4.05 o 
   6   3   1     4296.06     4185.34     47.48 o 
   7   3   1       17.74       15.69      2.41 o 
  -7   4   1      403.59      370.60      7.44 o 
  -6   4   1     4799.37     4748.47     48.16 o 
  -5   4   1      603.04      598.64      6.82 o 
  -4   4   1     1613.95     1615.05     14.53 o 
  -3   4   1      454.44      516.43      5.21 o 
  -2   4   1     4083.91     4536.23     36.24 o 
  -1   4   1    10407.34    10355.86     82.54 o 
   0   4   1     7756.74     7463.38     82.10 o 
   1   4   1     6387.06     6414.75     58.82 o 
   2   4   1     7840.81     7624.21     77.99 o 
   3   4   1      661.96      671.65      5.96 o 
   4   4   1      956.91      906.96      8.67 o 
   5   4   1       17.18       13.72      1.41 o 
   6   4   1      440.27      446.78      7.13 o 
   7   4   1       74.21       78.31      4.25 o 
  -7   5   1       59.44       55.67      3.37 o 
  -6   5   1      168.82      156.87      3.62 o 
  -5   5   1        6.61        6.56      1.27 o 
  -4   5   1      591.08      561.91      6.61 o 
  -3   5   1     6961.82     7154.20     55.84 o 
  -2   5   1      135.55       97.24      1.36 o 
  -1   5   1     5082.97     5111.65     42.54 o 
   0   5   1      271.33      310.69      3.20 o 
   1   5   1     4084.85     4396.21     44.84 o 
   2   5   1      946.33     1114.65     11.22 o 
   3   5   1     1468.22     1552.39     12.02 o 
   4   5   1     1200.93     1242.18     11.56 o 
   5   5   1     2407.77     2339.56     24.51 o 
   6   5   1      208.37      213.76      4.34 o 
   7   5   1      784.80      824.76     16.90 o 
  -7   6   1     2519.92     2519.25     31.05 o 
  -6   6   1        2.08        1.46      1.51 o 
  -5   6   1     1352.36     1346.23     13.70 o 
  -4   6   1        6.63        6.76      0.95 o 
  -3   6   1     2143.19     2287.25     18.54 o 
  -2   6   1      585.81      611.47      6.39 o 
  -1   6   1      148.85      117.07      3.86 o 
   0   6   1     2100.54     2109.39     18.72 o 
   1   6   1     2012.49     1952.04     18.62 o 
   2   6   1        8.23        8.27      0.70 o 
   3   6   1     4321.91     4387.92     34.75 o 
   4   6   1        5.67        2.86      0.83 o 
   5   6   1      306.74      300.22      4.72 o 
   6   6   1       48.40       48.37      2.54 o 
   7   6   1       70.12       61.53      3.36 o 
  -7   7   1      261.30      266.18      6.16 o 
  -6   7   1      379.39      369.82      6.77 o 
  -5   7   1     1426.76     1348.23     15.30 o 
  -4   7   1     1010.31     1032.14      9.90 o 
  -3   7   1     4125.15     3933.68     31.30 o 
  -2   7   1      675.33      667.16      6.50 o 
  -1   7   1     7167.33     7158.33     64.95 o 
   0   7   1        6.51        6.94      0.86 o 
   1   7   1      455.98      425.70      3.91 o 
   2   7   1       10.55       13.63      0.89 o 
   3   7   1     3383.32     3510.62     30.45 o 
   4   7   1      516.81      539.73      7.64 o 
   5   7   1     1834.14     1867.89     18.33 o 
   6   7   1      543.01      511.38     11.38 o 
   7   7   1     1205.82     1249.07     26.75 o 
  -7   8   1      505.26      506.18     13.05 o 
  -6   8   1      362.18      356.75      5.90 o 
  -5   8   1       16.54       12.54      1.51 o 
  -4   8   1     1549.05     1542.90     15.37 o 
  -3   8   1       39.69       49.37      1.66 o 
  -2   8   1      720.48      740.58      6.70 o 
  -1   8   1     1942.96     1966.80     17.33 o 
   0   8   1     1248.78     1104.94     10.14 o 
   1   8   1     2983.54     3063.71     24.30 o 
   2   8   1     3747.61     3728.13     34.68 o 
   3   8   1      965.31      974.62      8.70 o 
   4   8   1      615.26      624.90      7.77 o 
   5   8   1        0.64        0.37      1.25 o 
   6   8   1       66.68       73.61      3.25 o 
   7   8   1       74.07       72.24      4.16 o 
  -7   9   1       22.88       28.73      3.07 o 
  -6   9   1      173.50      168.23      4.02 o 
  -5   9   1        0.41        1.71      1.30 o 
  -4   9   1     1655.40     1673.72     16.62 o 
  -3   9   1      541.00      531.94      6.89 o 
  -2   9   1     6496.99     6421.23     51.72 o 
  -1   9   1       36.51       36.12      1.63 o 
   0   9   1     1059.12     1033.84      9.69 o 
   1   9   1      402.87      430.81      6.45 o 
   2   9   1       95.99       90.81      2.09 o 
   3   9   1       80.66       81.47      1.48 o 
   4   9   1     2382.40     2401.03     25.39 o 
   5   9   1      150.35      133.38      3.17 o 
   6   9   1     1378.56     1414.08     18.61 o 
   7   9   1        1.42       -0.37      3.04 o 
  -6  10   1     1487.02     1493.10     17.41 o 
  -5  10   1       70.93       59.69      2.57 o 
  -4  10   1     1265.63     1292.08     13.36 o 
  -3  10   1      186.36      187.09      3.07 o 
  -2  10   1     2358.69     2343.37     24.68 o 
  -1  10   1      479.28      493.17      5.39 o 
   0  10   1     3073.79     2932.70     25.47 o 
   1  10   1      104.59       97.29      2.01 o 
   2  10   1     4480.30     4449.23     41.30 o 
   3  10   1      818.90      834.96      8.95 o 
   4  10   1      716.26      689.56      8.70 o 
   5  10   1       19.47       16.76      1.62 o 
   6  10   1       46.26       52.26      3.02 o 
  -6  11   1        1.18        0.67      1.81 o 
  -5  11   1      334.65      321.69      5.42 o 
  -4  11   1      685.04      695.94      8.16 o 
  -3  11   1      316.65      316.03      5.05 o 
  -2  11   1     1384.20     1402.69     14.33 o 
  -1  11   1      409.51      380.09      5.09 o 
   0  11   1      832.63      827.86      8.69 o 
   1  11   1      106.94      108.21      2.23 o 
   2  11   1       65.09       70.66      2.07 o 
   3  11   1      202.81      202.38      3.94 o 
   4  11   1        8.85        9.24      1.37 o 
   5  11   1      347.53      343.34      6.25 o 
   6  11   1      170.29      191.26      5.29 o 
  -6  12   1       60.18       68.91      3.49 o 
  -5  12   1     1073.62     1071.30     15.00 o 
  -4  12   1      321.15      317.15      5.51 o 
  -3  12   1     1115.95     1108.37     11.71 o 
  -2  12   1        1.55        4.32      1.16 o 
  -1  12   1     1657.38     1619.04     16.39 o 
   0  12   1       45.49       44.63      1.91 o 
   1  12   1     2213.80     2136.45     19.39 o 
   2  12   1       73.37       70.07      2.13 o 
   3  12   1     1281.36     1320.12     14.94 o 
   4  12   1       24.94       25.58      1.77 o 
   5  12   1      328.66      335.97      5.57 o 
   6  12   1        4.04        4.90      2.14 o 
  -6  13   1       41.57       42.53      4.46 o 
  -5  13   1      430.37      427.27      7.96 o 
  -4  13   1       35.56       44.53      2.65 o 
  -3  13   1     3706.46     3623.52     37.49 o 
  -2  13   1        1.24       -0.70      1.17 o 
  -1  13   1      941.52      909.26     10.24 o 
   0  13   1       66.75       63.69      2.29 o 
   1  13   1     1211.00     1221.48     12.01 o 
   2  13   1       51.00       54.12      2.06 o 
   3  13   1     1417.05     1406.64     14.36 o 
   4  13   1      736.68      727.20     10.77 o 
   5  13   1      658.00      623.35     10.83 o 
  -5  14   1      347.53      355.13      8.01 o 
  -4  14   1       59.76       60.36      2.65 o 
  -3  14   1       10.34        9.06      1.96 o 
  -2  14   1      282.43      288.40      4.72 o 
  -1  14   1      466.77      468.91      6.45 o 
   0  14   1     1159.27     1114.42     12.22 o 
   1  14   1      523.33      525.99      6.30 o 
   2  14   1        6.45        5.66      1.42 o 
   3  14   1        5.86        7.26      1.60 o 
   4  14   1      151.07      137.66      5.73 o 
   5  14   1       89.44       91.31      4.07 o 
  -5  15   1       65.75       72.22      3.57 o 
  -4  15   1     1179.31     1159.57     18.12 o 
  -3  15   1      227.75      243.00      4.70 o 
  -2  15   1      779.89      811.92      9.63 o 
  -1  15   1      258.02      254.09      4.97 o 
   0  15   1      618.98      613.36      7.88 o 
   1  15   1        0.97        0.12      1.23 o 
   2  15   1      904.81      918.84     10.67 o 
   3  15   1      112.77      109.93      3.27 o 
   4  15   1      547.97      565.23      8.55 o 
  -4  16   1      357.65      337.10      7.95 o 
  -3  16   1       15.56       14.64      1.97 o 
  -2  16   1       33.63       35.19      2.29 o 
  -1  16   1       47.69       44.47      2.64 o 
   0  16   1      759.20      757.04     10.14 o 
   1  16   1       30.20       31.98      2.06 o 
   2  16   1     2017.41     2063.95     20.93 o 
   3  16   1       95.50       94.43      3.22 o 
   4  16   1       52.30       52.78      3.59 o 
  -3  17   1       45.24       49.78      3.27 o 
  -2  17   1      687.19      693.69     10.00 o 
  -1  17   1      339.85      340.89      6.18 o 
   0  17   1       55.13       58.93      3.04 o 
   1  17   1      461.06      452.31      7.24 o 
   2  17   1       32.51       32.61      2.25 o 
   3  17   1       76.10       77.11      3.41 o 
  -2  18   1        8.54       10.46      2.49 o 
  -1  18   1       42.43       47.73      2.97 o 
   0  18   1      140.36      144.19      5.03 o 
   1  18   1     1232.80     1232.23     16.94 o 
   2  18   1      147.61      159.23      4.35 o 
  -1  19   1      510.06      516.28      9.17 o 
   0  19   1       42.40       44.38      3.40 o 
   1  19   1       33.55       33.88      3.41 o 
  -8   0   2       91.73      103.94      5.50 o 
  -6   0   2     1004.19      981.83     17.58 o 
  -4   0   2     5326.48     5355.58     69.50 o 
  -2   0   2     2512.67     2809.74     28.25 o 
   2   0   2     4253.32     3890.54     61.83 o 
   4   0   2     6619.72     6826.83    108.09 o 
   6   0   2        3.44        3.16      2.41 o 
  -8   1   2      600.55      594.66     13.14 o 
  -7   1   2       37.25       37.26      2.63 o 
  -6   1   2       25.49       24.02      1.92 o 
  -5   1   2      247.99      257.39      3.97 o 
  -4   1   2     1431.78     1451.22     12.99 o 
  -3   1   2      277.62      275.66      2.87 o 
  -2   1   2      200.32      180.43      1.69 o 
  -1   1   2      490.70      533.60      5.42 o 
   0   1   2    18765.19    17338.99    263.06 o 
   1   1   2     7934.84     8245.20     92.11 o 
   2   1   2      982.71      959.93     10.25 o 
   3   1   2      198.64      211.75      3.90 o 
   4   1   2      570.19      539.31      6.62 o 
   5   1   2      199.81      195.92      4.13 o 
   6   1   2       44.07       50.40      3.17 o 
   7   1   2      446.88      476.33     10.47 o 
  -8   2   2       19.66       13.97      2.61 o 
  -7   2   2      198.73      185.79      5.02 o 
  -6   2   2     1316.42     1258.45     17.77 o 
  -5   2   2     1367.38     1285.96     13.91 o 
  -4   2   2     2513.95     2513.33     20.47 o 
  -3   2   2     3519.15     3672.39     29.21 o 
  -2   2   2      340.74      339.03      3.20 o 
  -1   2   2     1409.58     1443.46     13.61 o 
   0   2   2        2.60        5.28      0.59 o 
   1   2   2      682.85      719.28      7.92 o 
   2   2   2      325.46      257.64      2.70 o 
   3   2   2     6450.88     6353.58     67.83 o 
   4   2   2      667.22      638.12      7.61 o 
   5   2   2      422.16      407.64      5.74 o 
   6   2   2       76.36       77.77      3.01 o 
   7   2   2        4.37        5.32      3.01 o 
  -8   3   2       14.90       16.11      2.70 o 
  -7   3   2      698.13      691.24     11.50 o 
  -6   3   2      101.94      107.72      3.33 o 
  -5   3   2        2.15        6.68      1.39 o 
  -4   3   2      120.82      136.98      1.92 o 
  -3   3   2     4578.10     4644.32     33.00 o 
  -2   3   2        0.52        4.72      0.52 o 
  -1   3   2    55354.21    46337.62    906.33 o 
   0   3   2      470.25      524.21      5.81 o 
   1   3   2     8176.04     8283.72    101.10 o 
   2   3   2     1514.57     1690.81     16.24 o 
   3   3   2     1479.94     1710.28     14.93 o 
   4   3   2      754.77      780.71      8.40 o 
   5   3   2     1442.85     1446.48     15.95 o 
   6   3   2       70.39       68.79      2.92 o 
   7   3   2     1991.46     2032.01     27.67 o 
  -8   4   2      143.83      168.76      9.04 o 
  -7   4   2      413.04      395.05      7.92 o 
  -6   4   2      162.12      146.57      3.59 o 
  -5   4   2     3601.77     3561.03     33.13 o 
  -4   4   2      511.41      519.15      5.51 o 
  -3   4   2     3143.71     3181.01     29.19 o 
  -2   4   2     1121.52     1195.84     11.46 o 
  -1   4   2    13233.58    12935.41    168.65 o 
   0   4   2      219.08      260.62      2.56 o 
   1   4   2      498.70      481.02      9.42 o 
   2   4   2     5960.77     6418.80     59.08 o 
   3   4   2     4012.64     3665.37     28.93 o 
   4   4   2        3.46        7.42      2.55 o 
   5   4   2      950.26      961.56     11.21 o 
   6   4   2       59.63       65.67      2.92 o 
   7   4   2      156.10      141.97      4.05 o 
  -7   5   2      274.67      256.01      7.46 o 
  -6   5   2        1.87        0.03      1.56 o 
  -5   5   2      166.78      167.14      3.36 o 
  -4   5   2      147.88      154.76      2.53 o 
  -3   5   2     2093.37     2118.23     18.32 o 
  -2   5   2     6820.52     6744.52     60.42 o 
  -1   5   2    10455.38    10116.91     91.75 o 
   0   5   2     3294.75     3215.85     25.47 o 
   1   5   2      105.39      139.28      2.30 o 
   2   5   2     1315.29     1375.82     13.59 o 
   3   5   2        4.98        4.67      0.82 o 
   4   5   2        1.92        3.89      0.77 o 
   5   5   2     1494.48     1507.81     16.57 o 
   6   5   2     1786.28     1749.38     19.38 o 
   7   5   2      180.57      211.80      7.83 o 
  -7   6   2       18.01       16.68      2.53 o 
  -6   6   2     1006.20     1032.51     14.17 o 
  -5   6   2       23.68       21.92      1.49 o 
  -4   6   2     5042.80     5042.26     42.25 o 
  -3   6   2      103.79      112.20      1.99 o 
  -2   6   2     2634.06     2750.59     23.71 o 
  -1   6   2      602.75      674.10      7.69 o 
   0   6   2     3306.56     3307.06     26.29 o 
   1   6   2       16.39       12.70      0.87 o 
   2   6   2     2971.23     2911.49     25.24 o 
   3   6   2      183.92      186.19      3.15 o 
   4   6   2     2476.83     2455.96     23.55 o 
   5   6   2        5.53        2.97      1.27 o 
   6   6   2      186.51      178.17      3.95 o 
   7   6   2       47.28       41.08      2.97 o 
  -7   7   2       43.92       46.78      3.19 o 
  -6   7   2      629.70      601.81      8.25 o 
  -5   7   2      404.34      408.00      5.98 o 
  -4   7   2     1137.80     1106.43     11.47 o 
  -3   7   2      318.56      331.08      4.53 o 
  -2   7   2     2276.76     2204.20     20.87 o 
  -1   7   2     1499.05     1564.83     17.59 o 
   0   7   2     2662.07     2618.75     22.52 o 
   1   7   2     1729.02     1804.91     17.49 o 
   2   7   2     1441.75     1427.80     13.07 o 
   3   7   2      399.52      462.70      5.27 o 
   4   7   2      294.72      301.82      5.63 o 
   5   7   2        7.91        6.86      1.34 o 
   6   7   2      776.32      789.76     10.21 o 
   7   7   2      199.47      181.87      6.01 o 
  -7   8   2       89.30       91.57      3.90 o 
  -6   8   2      784.61      781.50     10.14 o 
  -5   8   2      304.13      306.05      5.27 o 
  -4   8   2       13.85       12.63      1.26 o 
  -3   8   2     1121.56     1113.14     11.31 o 
  -2   8   2     1084.74     1110.05      9.65 o 
  -1   8   2      115.85      108.67      1.69 o 
   0   8   2     5307.48     5470.30     46.14 o 
   1   8   2     2408.58     2497.19     22.02 o 
   2   8   2     2561.85     2561.21     23.06 o 
   3   8   2     2234.09     2242.45     20.17 o 
   4   8   2      835.60      815.50      9.60 o 
   5   8   2     1211.75     1236.78     21.32 o 
   6   8   2       29.64       25.40      2.32 o 
   7   8   2       49.98       49.62      3.57 o 
  -7   9   2      336.61      359.46      8.00 o 
  -6   9   2      110.10      104.22      3.27 o 
  -5   9   2      385.45      377.60      5.92 o 
  -4   9   2       47.40       42.33      1.91 o 
  -3   9   2     3083.48     3024.68     28.28 o 
  -2   9   2      474.52      500.11      5.80 o 
  -1   9   2     3921.19     3839.72     45.54 o 
   0   9   2      661.49      726.12      7.22 o 
   1   9   2     6032.52     6022.08     44.37 o 
   2   9   2       58.03       63.14      1.94 o 
   3   9   2       95.65       93.89      2.50 o 
   4   9   2      115.95      122.07      2.54 o 
   5   9   2     1613.93     1594.51     17.77 o 
   6   9   2       44.17       41.67      2.75 o 
  -7  10   2      439.52      453.04     20.09 o 
  -6  10   2       69.01       69.91      3.00 o 
  -5  10   2     1911.53     1893.02     21.07 o 
  -4  10   2      504.34      508.26      7.26 o 
  -3  10   2      104.45      124.67      6.26 o 
  -2  10   2       10.00       14.63      1.03 o 
  -1  10   2        0.02        1.41      0.92 o 
   0  10   2      284.23      297.31      4.42 o 
   1  10   2     4079.00     4061.52     34.84 o 
   2  10   2        7.13       12.19      1.74 o 
   3  10   2     2500.25     2555.57     27.15 o 
   4  10   2       61.05       65.63      2.11 o 
   5  10   2      547.43      574.50      7.80 o 
   6  10   2       12.33       12.00      2.50 o 
  -6  11   2       27.53       28.76      2.23 o 
  -5  11   2        0.33        1.31      1.43 o 
  -4  11   2      135.84      146.62      3.64 o 
  -3  11   2     1224.94     1204.60     12.39 o 
  -2  11   2     1593.37     1568.95     22.54 o 
  -1  11   2     1501.48     1448.28     14.68 o 
   0  11   2     1463.09     1515.86     14.05 o 
   1  11   2     1063.04      997.47      9.76 o 
   2  11   2       38.13       35.76      1.51 o 
   3  11   2       54.64       46.88      2.36 o 
   4  11   2       55.86       51.48      1.92 o 
   5  11   2      352.87      353.13      5.61 o 
   6  11   2      194.23      203.53      5.35 o 
  -6  12   2      752.63      757.40     13.25 o 
  -5  12   2       31.42       35.72      2.90 o 
  -4  12   2     1705.81     1664.05     19.39 o 
  -3  12   2       23.76       26.56      1.85 o 
  -2  12   2       39.07       38.50      1.96 o 
  -1  12   2       19.51       23.26      1.53 o 
   0  12   2      180.32      154.83      2.83 o 
   1  12   2        7.50        9.12      2.02 o 
   2  12   2     2412.54     2337.38     22.53 o 
   3  12   2       45.27       48.13      1.73 o 
   4  12   2     1320.56     1318.68     15.11 o 
   5  12   2       67.51       67.98      2.67 o 
   6  12   2      205.42      229.03      6.98 o 
  -6  13   2       12.81       11.36      2.78 o 
  -5  13   2        8.86        8.67      2.16 o 
  -4  13   2      412.27      416.58      5.98 o 
  -3  13   2        0.59       -0.11      1.41 o 
  -2  13   2     1775.20     1741.76     22.93 o 
  -1  13   2      592.44      587.97      7.43 o 
   0  13   2     2830.27     2784.79     24.86 o 
   1  13   2      165.36      167.02      3.38 o 
   2  13   2      674.49      685.90      7.70 o 
   3  13   2      652.06      646.34      8.53 o 
   4  13   2      280.70      271.73      5.65 o 
   5  13   2       11.28       16.28      2.90 o 
  -5  14   2      520.58      531.64      8.72 o 
  -4  14   2     1635.27     1652.76     19.06 o 
  -3  14   2      820.16      802.00     12.09 o 
  -2  14   2       52.43       61.04      2.87 o 
  -1  14   2        0.01       -0.20      1.47 o 
   0  14   2      167.64      162.38      3.44 o 
   1  14   2      495.76      490.45      6.08 o 
   2  14   2      577.83      556.18      7.12 o 
   3  14   2      152.80      153.04      3.78 o 
   4  14   2      578.25      582.29      9.24 o 
   5  14   2      269.14      278.66      6.31 o 
  -5  15   2       36.03       37.98      2.97 o 
  -4  15   2        1.25        1.87      2.04 o 
  -3  15   2     1489.65     1467.27     15.80 o 
  -2  15   2      101.39      104.43      3.39 o 
  -1  15   2     1601.86     1580.69     17.95 o 
   0  15   2      107.19       96.99      3.42 o 
   1  15   2      881.71      883.62      9.59 o 
   2  15   2      142.98      146.30      3.38 o 
   3  15   2        4.20        3.35      1.67 o 
   4  15   2       50.39       47.21      2.70 o 
  -4  16   2        1.71        2.33      2.02 o 
  -3  16   2      757.00      754.18      9.64 o 
  -2  16   2       95.78       93.51      3.52 o 
  -1  16   2        6.11        3.51      1.73 o 
   0  16   2       14.95       17.17      1.91 o 
   1  16   2      216.49      230.80      4.13 o 
   2  16   2       35.51       40.68      2.38 o 
   3  16   2      841.91      860.18     12.76 o 
   4  16   2       64.52       67.63      3.44 o 
  -3  17   2      257.15      276.64      6.87 o 
  -2  17   2      867.56      857.82     11.58 o 
  -1  17   2      492.55      501.10      7.97 o 
   0  17   2       54.28       52.92      2.93 o 
   1  17   2       23.05       22.16      1.99 o 
   2  17   2      109.81      118.43      3.53 o 
   3  17   2        1.00       -0.99      1.96 o 
  -2  18   2      116.64      117.56      6.67 o 
  -1  18   2      149.23      154.19      4.48 o 
   0  18   2       22.48       26.51      2.47 o 
   1  18   2       15.45       17.72      1.99 o 
   2  18   2      434.02      440.02      7.35 o 
  -1  19   2       31.73       29.34      4.78 o 
   0  19   2      831.45      839.46     15.95 o 
  -7   0   3      118.76      104.33      4.78 o 
  -5   0   3     1215.81     1154.55     19.88 o 
  -3   0   3     1749.71     1489.59     17.39 o 
  -1   0   3     1362.53     1654.17     26.64 o 
   1   0   3     3480.80     3485.98     55.32 o 
   3   0   3     5538.09     5586.50    118.03 o 
   5   0   3     4997.48     4929.22     79.91 o 
   7   0   3      707.94      710.70     20.09 o 
  -8   1   3      575.12      554.50      8.84 o 
  -7   1   3     2542.59     2524.45     29.34 o 
  -6   1   3       93.77       82.22      2.80 o 
  -5   1   3      260.74      248.66      4.72 o 
  -4   1   3      163.43      166.26      2.24 o 
  -3   1   3      134.13      156.73      1.87 o 
  -2   1   3      106.01      134.17      1.57 o 
  -1   1   3    19551.56    19477.55    232.40 o 
   0   1   3     1240.91     1374.07     12.97 o 
   1   1   3    10655.33    10023.24    111.93 o 
   2   1   3     2718.09     2794.51     31.80 o 
   3   1   3     1024.06     1054.26     18.33 o 
   4   1   3      197.91      178.25      5.00 o 
   5   1   3       60.75       64.99      2.72 o 
   6   1   3        4.05        5.05      1.74 o 
   7   1   3      719.87      760.31     14.74 o 
  -8   2   3       48.53       53.40      4.13 o 
  -7   2   3      104.37      100.57      3.96 o 
  -6   2   3      822.16      804.09     10.67 o 
  -5   2   3      708.50      669.22      6.88 o 
  -4   2   3     1384.70     1356.06     10.87 o 
  -3   2   3     1488.96     1456.12     10.86 o 
  -2   2   3     1162.32     1064.02      8.91 o 
  -1   2   3        3.20        9.25      0.52 o 
   0   2   3      768.33      788.14      8.90 o 
   1   2   3      898.60      933.34      9.08 o 
   2   2   3      390.27      366.96      3.75 o 
   3   2   3     1742.91     1806.50     17.22 o 
   4   2   3     4149.72     4205.32     42.77 o 
   5   2   3     1236.01     1229.55     14.01 o 
   6   2   3      810.50      794.14     13.75 o 
   7   2   3      174.28      189.87      6.56 o 
  -8   3   3      584.50      572.48     12.96 o 
  -7   3   3      497.84      462.29     10.70 o 
  -6   3   3     2113.41     2067.11     24.02 o 
  -5   3   3       66.44       67.58      1.88 o 
  -4   3   3       48.46       44.96      1.39 o 
  -3   3   3        8.72       10.86      1.20 o 
  -2   3   3     1487.93     1458.32     11.93 o 
  -1   3   3     5962.74     6210.08     48.79 o 
   0   3   3       57.41       50.11      2.25 o 
   1   3   3        1.95        4.66      1.35 o 
   2   3   3    11587.74    11845.16    155.62 o 
   3   3   3        2.31        1.17      0.54 o 
   4   3   3      995.08      965.91     10.08 o 
   5   3   3        1.26       -1.17      1.17 o 
   6   3   3       26.88       24.63      2.14 o 
   7   3   3        7.84        6.87      2.11 o 
  -7   4   3      750.31      754.83     22.35 o 
  -6   4   3     2092.51     2015.76     21.88 o 
  -5   4   3       89.22       82.93      2.88 o 
  -4   4   3     1546.57     1461.19     12.36 o 
  -3   4   3      630.18      613.96      5.65 o 
  -2   4   3     7691.30     7847.92     65.08 o 
  -1   4   3      131.46      169.09      2.36 o 
   0   4   3     1160.99     1206.49     10.71 o 
   1   4   3      396.40      470.16      4.73 o 
   2   4   3     1789.70     1745.84     16.94 o 
   3   4   3      404.92      387.47      4.01 o 
   4   4   3     3593.31     3590.51     33.55 o 
   5   4   3     1148.50     1123.42     11.92 o 
   6   4   3     2312.14     2277.46     27.21 o 
   7   4   3       55.90       58.15      3.36 o 
  -7   5   3      836.61      840.95     18.98 o 
  -6   5   3      218.97      223.47      4.33 o 
  -5   5   3      589.44      611.79      7.21 o 
  -4   5   3       12.10        9.68      0.86 o 
  -3   5   3     5314.28     5688.59     44.25 o 
  -2   5   3     1335.27     1486.04     13.04 o 
  -1   5   3      382.96      531.83      5.13 o 
   0   5   3     4266.10     4355.96     34.33 o 
   1   5   3     7955.20     8216.35     73.32 o 
   2   5   3      109.95       85.56      2.23 o 
   3   5   3     2230.79     2310.95     22.34 o 
   4   5   3      120.04      119.36      2.42 o 
   5   5   3      498.23      462.12      6.47 o 
   6   5   3      295.38      295.58      5.58 o 
   7   5   3      536.40      556.89     11.09 o 
  -7   6   3       20.97       15.34      2.57 o 
  -6   6   3      159.62      166.65      3.81 o 
  -5   6   3     2787.64     2673.24     28.30 o 
  -4   6   3      787.99      780.75      8.55 o 
  -3   6   3     8590.59     8371.06     69.66 o 
  -2   6   3       29.83       44.60      1.17 o 
  -1   6   3     1904.10     1905.27     18.04 o 
   0   6   3        0.14        0.58      0.58 o 
   1   6   3      190.83      174.85      2.64 o 
   2   6   3     2001.05     2103.06     20.07 o 
   3   6   3     2247.51     2274.02     22.12 o 
   4   6   3      160.37      144.64      2.58 o 
   5   6   3     3303.49     3224.18     33.15 o 
   6   6   3      182.02      181.25      4.02 o 
   7   6   3      349.99      365.03      7.66 o 
  -7   7   3     2831.52     2824.40     52.13 o 
  -6   7   3      111.29       95.88      3.20 o 
  -5   7   3      860.37      870.15     10.72 o 
  -4   7   3      251.76      245.81      3.79 o 
  -3   7   3       32.20       45.44      3.59 o 
  -2   7   3       37.81       42.49      1.90 o 
  -1   7   3     3050.98     2868.27     24.70 o 
   0   7   3      714.54      650.52      5.92 o 
   1   7   3     6413.00     6240.34     52.74 o 
   2   7   3      263.03      316.48      3.94 o 
   3   7   3      675.92      679.69      7.79 o 
   4   7   3        2.96        4.43      0.75 o 
   5   7   3      196.09      211.29      4.44 o 
   6   7   3       73.43       79.06      3.06 o 
   7   7   3      662.57      658.88     13.23 o 
  -7   8   3       44.66       41.06      3.15 o 
  -6   8   3       55.17       55.32      2.72 o 
  -5   8   3      303.52      306.90      5.21 o 
  -4   8   3     2591.02     2611.60     38.63 o 
  -3   8   3      169.42      162.77      2.74 o 
  -2   8   3       45.33       31.49      2.12 o 
  -1   8   3      816.36      807.26      8.94 o 
   0   8   3     1415.40     1458.69     12.25 o 
   1   8   3      825.45      913.97     10.05 o 
   2   8   3      398.83      405.81      4.77 o 
   3   8   3      668.28      652.81      9.25 o 
   4   8   3      856.93      825.80     10.25 o 
   5   8   3      243.46      271.84      5.14 o 
   6   8   3      702.33      738.83     12.32 o 
  -7   9   3      159.28      170.97      5.11 o 
  -6   9   3     1225.52     1253.92     15.09 o 
  -5   9   3      261.92      258.42      4.75 o 
  -4   9   3     1850.89     1832.92     18.09 o 
  -3   9   3      146.02      140.24      3.19 o 
  -2   9   3       73.01       73.15      3.33 o 
  -1   9   3      584.36      545.31      5.81 o 
   0   9   3     2023.19     1809.43     16.17 o 
   1   9   3     1178.53     1230.63     11.72 o 
   2   9   3      834.41      815.58      8.42 o 
   3   9   3        0.49        0.50      1.21 o 
   4   9   3     1286.04     1248.23     16.63 o 
   5   9   3      261.46      253.09      4.91 o 
   6   9   3      644.69      626.86     10.74 o 
  -6  10   3      195.78      200.64      7.86 o 
  -5  10   3      743.19      728.38      9.54 o 
  -4  10   3     2821.88     2815.53     31.08 o 
  -3  10   3      220.77      214.60      3.65 o 
  -2  10   3     2722.18     2643.01     39.08 o 
  -1  10   3      109.88      111.08      2.21 o 
   0  10   3      232.05      226.48      3.22 o 
   1  10   3      345.38      373.36      3.66 o 
   2  10   3     3913.53     3895.69     36.60 o 
   3  10   3      303.37      307.00      5.25 o 
   4  10   3      839.28      855.55     12.23 o 
   5  10   3      240.29      234.98      7.85 o 
   6  10   3      556.54      565.68     10.04 o 
  -6  11   3      121.76      134.77      4.60 o 
  -5  11   3      827.71      824.28     12.25 o 
  -4  11   3      352.32      340.69      5.81 o 
  -3  11   3        0.61        1.47      1.30 o 
  -2  11   3      694.51      698.46     13.49 o 
  -1  11   3     1999.49     1984.54     18.06 o 
   0  11   3     1862.19     1842.15     18.89 o 
   1  11   3      957.45      900.09      9.09 o 
   2  11   3      481.12      471.22      5.97 o 
   3  11   3      227.49      225.55      4.93 o 
   4  11   3        5.54        7.63      1.85 o 
   5  11   3        3.48        3.17      1.43 o 
   6  11   3      133.74      133.99      4.24 o 
  -6  12   3       57.11       62.66      4.17 o 
  -5  12   3      921.06      932.91     17.04 o 
  -4  12   3      324.15      304.73      5.84 o 
  -3  12   3     1608.06     1586.00     17.87 o 
  -2  12   3     1026.03      990.87     11.95 o 
  -1  12   3      875.11      853.28      8.79 o 
   0  12   3       23.84       23.80      1.49 o 
   1  12   3      144.08      137.12      2.65 o 
   2  12   3      453.20      443.89      5.29 o 
   3  12   3     1789.20     1789.46     22.66 o 
   4  12   3       23.84       30.37      2.64 o 
   5  12   3     1442.93     1490.57     21.34 o 
  -6  13   3       77.10       81.79      5.76 o 
  -5  13   3      615.41      604.19      9.57 o 
  -4  13   3       44.43       44.95      2.73 o 
  -3  13   3       13.50       12.77      2.03 o 
  -2  13   3        1.25        0.25      1.41 o 
  -1  13   3     2712.20     2604.02     27.45 o 
   0  13   3      101.50       98.18      2.49 o 
   1  13   3     2738.72     2671.72     24.02 o 
   2  13   3      469.62      477.44      6.20 o 
   3  13   3      108.88      111.10      4.79 o 
   4  13   3       79.20       83.87      3.60 o 
   5  13   3        8.35        9.38      1.80 o 
  -5  14   3      162.14      177.51      5.87 o 
  -4  14   3      377.73      381.92      6.59 o 
  -3  14   3     2108.38     2043.08     20.72 o 
  -2  14   3      128.84      130.28      4.90 o 
  -1  14   3      168.27      164.07      3.96 o 
   0  14   3        0.50        1.11      1.18 o 
   1  14   3       14.82       18.99      1.47 o 
   2  14   3      252.71      235.96      4.12 o 
   3  14   3      500.80      531.08      7.71 o 
   4  14   3      890.70      889.87     18.38 o 
  -5  15   3       49.99       42.61      3.73 o 
  -4  15   3       91.01       90.15      4.00 o 
  -3  15   3       17.06       15.90      1.96 o 
  -2  15   3      431.22      430.23      8.36 o 
  -1  15   3       54.20       58.70      2.88 o 
   0  15   3     1868.63     1839.92     17.54 o 
   1  15   3      121.45      121.26      3.01 o 
   2  15   3      797.54      837.16      9.89 o 
   3  15   3      237.70      233.98      4.75 o 
   4  15   3        2.15        2.57      3.66 o 
  -4  16   3      706.48      676.69      9.87 o 
  -3  16   3      173.59      180.23      4.83 o 
  -2  16   3     1216.30     1174.34     14.60 o 
  -1  16   3        5.56        5.44      1.79 o 
   0  16   3      190.75      202.57      5.11 o 
   1  16   3       32.56       34.68      2.04 o 
   2  16   3      296.34      290.80      4.99 o 
   3  16   3      507.75      507.79      8.63 o 
  -3  17   3        0.51       -0.82      1.91 o 
  -2  17   3      321.52      321.08      6.77 o 
  -1  17   3      365.35      377.46      7.06 o 
   0  17   3      210.28      215.45      4.91 o 
   1  17   3       28.58       29.85      2.10 o 
   2  17   3      656.40      692.23      9.02 o 
   3  17   3      296.68      302.08      6.37 o 
  -2  18   3       54.22       57.63      3.79 o 
  -1  18   3      370.18      376.94      8.41 o 
   0  18   3       67.94       67.86      3.38 o 
   1  18   3      383.58      384.29      6.71 o 
   2  18   3       88.43       86.24      5.00 o 
  -8   0   4     1919.14     1931.13     33.55 o 
  -6   0   4       55.23       44.54      3.50 o 
  -4   0   4     1807.70     1832.78     21.58 o 
  -2   0   4    10455.95    10534.22    138.60 o 
   0   0   4     2072.26     2062.28     27.35 o 
   2   0   4     1224.60     1317.45     22.32 o 
   4   0   4     1784.28     1719.92     29.56 o 
   6   0   4      567.11      583.82     13.03 o 
  -8   1   4      113.60      113.43      4.93 o 
  -7   1   4      462.09      472.83      7.66 o 
  -6   1   4     2342.76     2248.96     26.10 o 
  -5   1   4     1034.23     1068.73     11.72 o 
  -4   1   4     5228.24     5373.87     37.94 o 
  -3   1   4      124.64      115.86      1.61 o 
  -2   1   4       15.95        9.67      0.56 o 
  -1   1   4     3750.73     3824.75     32.16 o 
   0   1   4      810.12      817.91      8.13 o 
   1   1   4       43.54       37.05      1.17 o 
   2   1   4     2050.40     1791.79     23.17 o 
   3   1   4     1218.19     1164.06     20.32 o 
   4   1   4     1349.29     1326.76     16.47 o 
   5   1   4        7.47        8.42      1.58 o 
   6   1   4      107.49      112.23      3.83 o 
   7   1   4        0.68        2.51      2.84 o 
  -8   2   4      114.73      120.17      4.73 o 
  -7   2   4      188.38      189.09      4.51 o 
  -6   2   4        0.02       -1.29      1.43 o 
  -5   2   4      614.83      601.89      6.45 o 
  -4   2   4     1476.23     1560.66     14.09 o 
  -3   2   4     2717.59     2717.18     20.74 o 
  -2   2   4     4477.34     4604.57     34.37 o 
  -1   2   4     8947.45     8566.85    132.60 o 
   0   2   4      498.92      496.51      5.22 o 
   1   2   4      446.42      514.83      5.38 o 
   2   2   4       72.02       65.20      1.48 o 
   3   2   4      344.65      333.00      4.55 o 
   4   2   4     2685.49     2630.26     32.89 o 
   5   2   4      365.89      374.51      6.35 o 
   6   2   4      479.54      487.81     12.46 o 
   7   2   4      441.65      459.23     10.64 o 
  -8   3   4        8.62        2.67      2.80 o 
  -7   3   4     1120.12     1129.88     16.91 o 
  -6   3   4      115.54      117.72      3.38 o 
  -5   3   4     3674.81     3642.68     31.33 o 
  -4   3   4        7.82        8.68      0.83 o 
  -3   3   4      729.07      729.32      6.19 o 
  -2   3   4      799.48      863.89      7.08 o 
  -1   3   4     5583.33     5853.49     46.07 o 
   0   3   4     1403.91     1500.62     14.00 o 
   1   3   4     2851.18     2652.44     22.52 o 
   2   3   4      128.53      163.34      2.03 o 
   3   3   4     3201.37     3192.46     31.71 o 
   4   3   4       24.39       23.22      1.49 o 
   5   3   4       61.07       61.12      2.41 o 
   6   3   4       62.66       62.22      3.57 o 
   7   3   4       65.35       69.12      4.22 o 
  -7   4   4       56.21       55.64      4.07 o 
  -6   4   4       82.42       79.91      2.64 o 
  -5   4   4      927.27      923.63      9.23 o 
  -4   4   4      725.57      733.79      6.88 o 
  -3   4   4     1954.73     1941.51     15.81 o 
  -2   4   4     4446.86     4671.39     34.34 o 
  -1   4   4     5441.11     5451.47     45.98 o 
   0   4   4      347.40      359.34      3.73 o 
   1   4   4      750.78      734.49      7.58 o 
   2   4   4      302.86      394.51      6.36 o 
   3   4   4      370.75      352.01      5.15 o 
   4   4   4      115.96      118.54      2.62 o 
   5   4   4      496.89      518.90      7.14 o 
   6   4   4      338.27      362.58      6.42 o 
   7   4   4     2119.18     2163.32     29.53 o 
  -7   5   4      439.01      440.86      9.06 o 
  -6   5   4      225.05      217.57      4.31 o 
  -5   5   4      809.64      787.09      8.87 o 
  -4   5   4      429.81      432.72      5.08 o 
  -3   5   4      302.39      312.70      3.75 o 
  -2   5   4      105.95      126.49      1.77 o 
  -1   5   4      657.57      719.28      9.38 o 
   0   5   4     1975.88     2069.11     16.47 o 
   1   5   4     5032.59     4989.41     42.27 o 
   2   5   4     1798.23     1738.44     17.03 o 
   3   5   4      175.88      126.70      2.48 o 
   4   5   4      684.40      667.67      9.13 o 
   5   5   4        0.97        0.44      1.22 o 
   6   5   4        1.44        1.87      1.79 o 
   7   5   4      515.60      583.75     14.06 o 
  -7   6   4       11.84       11.80      2.69 o 
  -6   6   4      345.46      337.33      5.62 o 
  -5   6   4      398.52      396.97      6.05 o 
  -4   6   4     5494.38     5461.59     53.81 o 
  -3   6   4        7.86       14.29      2.12 o 
  -2   6   4    12735.92    12538.76    102.58 o 
  -1   6   4      182.81      217.87      2.58 o 
   0   6   4     7746.42     7754.63     56.74 o 
   1   6   4      919.54      946.55      9.01 o 
   2   6   4      173.38      203.80      2.92 o 
   3   6   4       82.25       71.84      2.54 o 
   4   6   4      833.15      846.22      9.25 o 
   5   6   4       68.39       73.40      2.82 o 
   6   6   4     1180.44     1207.37     18.49 o 
  -7   7   4        6.19        6.34      2.57 o 
  -6   7   4     1181.61     1212.48     14.54 o 
  -5   7   4       72.73       69.53      2.67 o 
  -4   7   4      683.81      657.43      7.63 o 
  -3   7   4      285.79      274.85      3.49 o 
  -2   7   4     2964.70     3112.90     26.96 o 
  -1   7   4     1532.13     1482.78     12.42 o 
   0   7   4     2262.87     2336.15     17.77 o 
   1   7   4     1257.32     1358.02     12.29 o 
   2   7   4     3251.63     3122.38     33.90 o 
   3   7   4      127.54      132.96      2.79 o 
   4   7   4      630.34      621.82      8.52 o 
   5   7   4        0.97        1.16      1.33 o 
   6   7   4      368.36      354.50      6.02 o 
  -7   8   4        1.40        0.11      2.23 o 
  -6   8   4        3.16        2.70      1.69 o 
  -5   8   4      578.34      591.17      8.12 o 
  -4   8   4      805.74      806.60     11.08 o 
  -3   8   4     5070.05     5150.30     43.20 o 
  -2   8   4     1670.97     1651.23     14.95 o 
  -1   8   4     2152.16     2149.08     18.99 o 
   0   8   4      462.64      399.40      4.14 o 
   1   8   4      707.04      740.05      7.40 o 
   2   8   4        0.38        0.61      0.92 o 
   3   8   4        1.34        2.16      1.45 o 
   4   8   4      555.54      568.49      9.35 o 
   5   8   4      678.62      674.65      9.28 o 
   6   8   4      643.04      709.14     23.69 o 
  -7   9   4      494.19      507.13     15.37 o 
  -6   9   4       49.31       51.18      3.02 o 
  -5   9   4     3635.55     3497.76     36.78 o 
  -4   9   4      146.67      142.24      3.61 o 
  -3   9   4        4.03       10.17      3.31 o 
  -2   9   4      673.87      667.81      7.45 o 
  -1   9   4        5.08        4.26      0.85 o 
   0   9   4      458.96      450.42      4.63 o 
   1   9   4     4064.14     3957.80     36.75 o 
   2   9   4      685.72      689.55      8.08 o 
   3   9   4     1752.17     1712.46     19.59 o 
   4   9   4       47.97       55.75      2.89 o 
   5   9   4      427.89      411.09     10.15 o 
   6   9   4        1.39       -1.49      1.92 o 
  -6  10   4       66.07       57.26      3.58 o 
  -5  10   4        3.05        9.42      2.08 o 
  -4  10   4      220.02      215.73      7.16 o 
  -3  10   4     2582.96     2521.65     26.57 o 
  -2  10   4      245.54      237.96      3.34 o 
  -1  10   4     3027.83     2996.35     26.26 o 
   0  10   4      925.62      949.19      9.32 o 
   1  10   4     1006.16     1006.69      9.10 o 
   2  10   4        0.41        0.99      1.05 o 
   3  10   4       44.63       50.28      2.82 o 
   4  10   4       93.79       90.00      5.29 o 
   5  10   4      956.81     1024.82     13.73 o 
   6  10   4       22.30       24.08      2.43 o 
  -6  11   4     1048.82     1042.90     15.26 o 
  -5  11   4      373.20      385.49      7.41 o 
  -4  11   4     1018.16      986.11     11.00 o 
  -3  11   4        2.03        1.15      1.29 o 
  -2  11   4        0.63        0.95      1.17 o 
  -1  11   4      428.27      429.95      5.18 o 
   0  11   4     1249.90     1221.34     11.80 o 
   1  11   4     1608.47     1572.64     13.61 o 
   2  11   4     1417.31     1418.54     16.36 o 
   3  11   4     1881.48     1908.97     21.87 o 
   4  11   4      585.65      599.17      9.65 o 
   5  11   4       41.27       45.37      2.76 o 
  -6  12   4        5.25        2.53      2.69 o 
  -5  12   4      264.58      231.10      4.99 o 
  -4  12   4     1124.21     1094.82     16.11 o 
  -3  12   4       61.14       62.79      2.73 o 
  -2  12   4     1120.45     1086.51     12.97 o 
  -1  12   4      345.88      341.57      4.60 o 
   0  12   4     2440.23     2371.85     21.45 o 
   1  12   4      137.07      134.65      3.55 o 
   2  12   4      140.59      134.97      2.71 o 
   3  12   4       26.98       24.89      2.25 o 
   4  12   4      736.03      747.98     11.39 o 
   5  12   4      219.24      222.45      7.96 o 
  -5  13   4       81.96       60.58      3.40 o 
  -4  13   4      587.76      591.26      8.66 o 
  -3  13   4       51.24       47.86      2.70 o 
  -2  13   4       10.21       11.06      1.66 o 
  -1  13   4       34.97       36.48      2.06 o 
   0  13   4      881.20      846.38      8.96 o 
   1  13   4       85.11       86.60      2.45 o 
   2  13   4      861.29      886.10      9.22 o 
   3  13   4       53.98       56.80      3.16 o 
   4  13   4     1353.31     1406.41     19.04 o 
   5  13   4       69.72       70.45      6.78 o 
  -5  14   4      228.66      244.49      6.88 o 
  -4  14   4      450.74      461.98      7.57 o 
  -3  14   4      840.85      853.63     10.19 o 
  -2  14   4     1339.56     1301.04     16.56 o 
  -1  14   4      479.91      489.16      6.66 o 
   0  14   4      959.29      911.30      9.69 o 
   1  14   4      117.78      121.31      4.21 o 
   2  14   4       32.36       33.86      1.90 o 
   3  14   4      517.20      518.57      9.42 o 
   4  14   4      882.92      899.91     19.14 o 
  -4  15   4        3.26        1.84      2.17 o 
  -3  15   4      454.01      443.32      7.45 o 
  -2  15   4        9.54        4.64      1.89 o 
  -1  15   4       45.98       49.52      2.51 o 
   0  15   4       11.14        8.67      1.57 o 
   1  15   4      874.41      882.00      9.66 o 
   2  15   4       44.62       51.11      2.38 o 
   3  15   4      355.47      365.33      6.03 o 
   4  15   4      119.32      129.49      6.64 o 
  -4  16   4        0.19        0.63      1.97 o 
  -3  16   4      394.17      401.56      7.86 o 
  -2  16   4      341.37      320.10      6.13 o 
  -1  16   4     1836.64     1831.12     20.82 o 
   0  16   4       12.02        9.16      1.69 o 
   1  16   4      344.52      344.08      5.48 o 
   2  16   4      182.08      186.26      4.33 o 
   3  16   4        8.57       10.59      1.95 o 
  -3  17   4      131.51      126.19      4.67 o 
  -2  17   4       11.59        9.63      2.34 o 
  -1  17   4       59.91       55.53      3.19 o 
   0  17   4        1.72        2.04      1.64 o 
   1  17   4      249.89      259.38      4.63 o 
   2  17   4      423.27      448.67      7.88 o 
  -2  18   4      853.53      851.93     12.98 o 
  -1  18   4       30.09       37.08      3.77 o 
   0  18   4      347.19      349.33      6.33 o 
   1  18   4       13.11       12.90      2.15 o 
  -7   0   5     2641.08     2576.15     73.83 o 
  -5   0   5      164.77      185.65      4.93 o 
  -3   0   5       25.16       18.36      1.24 o 
  -1   0   5     1002.69      923.96     11.30 o 
   1   0   5    10047.61    10423.17    163.50 o 
   3   0   5        9.89       21.75      2.41 o 
   5   0   5      569.66      569.04     12.42 o 
   7   0   5      198.08      201.41      9.54 o 
  -8   1   5      457.25      421.49      8.88 o 
  -7   1   5     1115.25     1142.59     14.94 o 
  -6   1   5      749.85      725.80     16.53 o 
  -5   1   5     2337.44     2321.03     23.93 o 
  -4   1   5     2037.45     2116.78     17.38 o 
  -3   1   5     5293.37     5446.76     37.92 o 
  -2   1   5      245.60      211.62      2.12 o 
  -1   1   5        8.15       13.40      0.64 o 
   0   1   5     3548.92     3933.80     36.27 o 
   1   1   5     2346.31     2318.06     23.96 o 
   2   1   5      251.35      246.69      3.58 o 
   3   1   5     3702.69     3659.32     41.95 o 
   4   1   5     3350.45     3174.00     37.05 o 
   5   1   5     1294.85     1272.47     16.60 o 
   6   1   5       48.90       48.66      3.08 o 
   7   1   5       18.99       18.60      3.20 o 
  -7   2   5        5.38        2.88      2.11 o 
  -6   2   5     1391.31     1366.03     16.88 o 
  -5   2   5       65.40       66.55      2.29 o 
  -4   2   5      292.93      317.92      3.42 o 
  -3   2   5      553.34      586.12      4.99 o 
  -2   2   5     3807.33     3891.54     26.15 o 
  -1   2   5     2724.46     2828.96     26.06 o 
   0   2   5    11059.99    10620.01    127.99 o 
   1   2   5     2256.36     2227.62     25.09 o 
   2   2   5     1474.75     1588.29     25.13 o 
   3   2   5        7.56       11.20      1.05 o 
   4   2   5      218.15      223.51      4.38 o 
   5   2   5       80.37       84.96      3.19 o 
   6   2   5      506.28      507.69      8.51 o 
  -7   3   5        1.98        0.84      2.03 o 
  -6   3   5     1838.60     1776.01     21.34 o 
  -5   3   5       12.78       16.66      1.51 o 
  -4   3   5     2403.51     2305.96     18.90 o 
  -3   3   5       82.17       88.25      1.59 o 
  -2   3   5     2127.39     2028.26     14.04 o 
  -1   3   5       32.85       30.83      0.96 o 
   0   3   5       44.11       45.59      1.24 o 
   1   3   5     1178.79     1342.67     13.06 o 
   2   3   5     4598.12     4639.43     52.37 o 
   3   3   5       34.20       42.35      2.11 o 
   4   3   5     2510.61     2368.36     28.39 o 
   5   3   5      257.82      260.42      5.21 o 
   6   3   5      588.54      585.39     10.50 o 
  -7   4   5      383.82      353.64      7.44 o 
  -6   4   5      207.06      214.35      4.88 o 
  -5   4   5       62.07       62.80      2.21 o 
  -4   4   5       11.38       10.33      1.25 o 
  -3   4   5      702.68      709.19      6.56 o 
  -2   4   5    10634.47    10791.73     87.03 o 
  -1   4   5       81.82       55.19      1.35 o 
   0   4   5     4066.74     4065.20     35.71 o 
   1   4   5      151.52      206.15      3.34 o 
   2   4   5     1001.99     1065.61      8.99 o 
   3   4   5      343.15      345.66      4.51 o 
   4   4   5        5.03        5.50      1.21 o 
   5   4   5      874.74      870.31     10.79 o 
   6   4   5     1227.37     1271.43     18.26 o 
  -7   5   5      103.55      112.61      5.94 o 
  -6   5   5      112.89      116.89      3.22 o 
  -5   5   5      979.60      967.56     10.60 o 
  -4   5   5     1772.03     1772.63     16.13 o 
  -3   5   5      462.67      427.65      4.78 o 
  -2   5   5       53.35       45.61      1.26 o 
  -1   5   5      175.78      207.94      2.37 o 
   0   5   5      748.00      778.39      6.78 o 
   1   5   5     1873.32     1906.29     13.81 o 
   2   5   5     2075.32     2018.89     19.73 o 
   3   5   5      868.80      847.37     11.40 o 
   4   5   5      335.63      358.99      6.63 o 
   5   5   5      584.66      569.19      7.86 o 
   6   5   5      223.26      239.82      5.15 o 
  -7   6   5     1265.70     1241.11     19.32 o 
  -6   6   5       73.46       70.16      2.64 o 
  -5   6   5      776.40      765.01      8.89 o 
  -4   6   5      111.19      110.03      2.99 o 
  -3   6   5     1277.74     1302.00     11.20 o 
  -2   6   5     1649.58     1652.08     13.87 o 
  -1   6   5     1078.96      933.48      8.66 o 
   0   6   5       56.92       65.95      1.58 o 
   1   6   5     4455.23     4658.65     39.78 o 
   2   6   5      229.10      240.07      3.72 o 
   3   6   5      645.28      650.59      9.86 o 
   4   6   5        3.42        8.39      1.09 o 
   5   6   5      631.71      608.87      8.18 o 
   6   6   5        7.56        8.89      2.13 o 
  -7   7   5      393.92      389.87      8.91 o 
  -6   7   5       96.31       89.71      3.28 o 
  -5   7   5     1074.83     1096.18     11.92 o 
  -4   7   5       49.35       46.58      1.79 o 
  -3   7   5     4221.08     4187.53     35.48 o 
  -2   7   5      293.07      280.62      3.53 o 
  -1   7   5       17.94       19.97      1.06 o 
   0   7   5     1200.17     1296.80     10.41 o 
   1   7   5     1869.06     1818.94     15.37 o 
   2   7   5      839.28      827.44     11.34 o 
   3   7   5     2086.33     2127.58     21.08 o 
   4   7   5      622.15      609.37      7.27 o 
   5   7   5     1304.65     1277.18     14.66 o 
   6   7   5        9.43        9.02      2.17 o 
  -7   8   5      313.64      339.17      8.22 o 
  -6   8   5      423.90      436.80      6.96 o 
  -5   8   5       21.49       23.27      1.88 o 
  -4   8   5      420.51      388.91      5.44 o 
  -3   8   5      536.08      540.54      6.01 o 
  -2   8   5      874.34      873.12      8.65 o 
  -1   8   5      286.84      273.16      3.26 o 
   0   8   5     4273.52     4142.10     33.14 o 
   1   8   5      757.37      755.88      7.24 o 
   2   8   5      475.20      459.47      5.93 o 
   3   8   5      416.19      436.20      5.83 o 
   4   8   5      111.15      101.71      3.29 o 
   5   8   5       64.61       62.26      2.52 o 
   6   8   5      285.06      277.43      6.35 o 
  -7   9   5        0.17       -2.07      2.07 o 
  -6   9   5      723.48      751.54     11.82 o 
  -5   9   5      169.82      161.79      4.60 o 
  -4   9   5     2689.66     2637.25     25.33 o 
  -3   9   5      376.80      378.67      5.21 o 
  -2   9   5      364.20      349.04      4.72 o 
  -1   9   5      203.90      196.10      3.04 o 
   0   9   5       10.95        6.12      0.83 o 
   1   9   5     1379.71     1420.23     12.94 o 
   2   9   5     3327.08     3306.61     35.48 o 
   3   9   5      151.25      137.10      3.48 o 
   4   9   5     2556.93     2539.42     32.70 o 
   5   9   5       33.21       45.50      2.33 o 
   6   9   5      479.67      516.77      9.39 o 
  -6  10   5      463.97      477.55      8.91 o 
  -5  10   5        8.02        6.82      2.04 o 
  -4  10   5      602.10      536.02      7.01 o 
  -3  10   5       29.23       25.78      4.37 o 
  -2  10   5     1744.45     1684.24     17.78 o 
  -1  10   5      658.50      646.87      6.99 o 
   0  10   5     2562.19     2418.96     20.08 o 
   1  10   5      149.67      149.61      2.49 o 
   2  10   5      324.55      312.25      5.33 o 
   3  10   5      101.17       86.54      3.83 o 
   4  10   5       18.79       26.11      3.08 o 
   5  10   5       79.16       74.40      4.48 o 
  -6  11   5      222.41      241.69      6.77 o 
  -5  11   5     1276.07     1228.91     15.05 o 
  -4  11   5       98.18       98.57      3.37 o 
  -3  11   5       50.27       50.89      2.32 o 
  -2  11   5      255.27      261.89      4.25 o 
  -1  11   5      257.06      264.48      5.26 o 
   0  11   5       34.43       37.13      1.80 o 
   1  11   5      932.78      937.26      9.19 o 
   2  11   5      873.35      884.15     10.29 o 
   3  11   5     2092.38     2078.18     23.76 o 
   4  11   5      358.54      393.70      7.24 o 
   5  11   5      315.04      327.95      9.65 o 
  -6  12   5       17.84       16.21      2.65 o 
  -5  12   5      296.34      260.96     10.37 o 
  -4  12   5      230.98      207.92      4.73 o 
  -3  12   5        3.89        4.89      1.74 o 
  -2  12   5        4.38        4.47      1.94 o 
  -1  12   5     1610.83     1572.30     16.04 o 
   0  12   5      836.82      850.02      8.90 o 
   1  12   5      253.53      262.04      4.12 o 
   2  12   5      327.24      329.85      5.22 o 
   3  12   5      158.26      152.37      4.34 o 
   4  12   5       64.93       57.60      3.45 o 
   5  12   5      134.01      120.15      6.28 o 
  -5  13   5      732.93      754.73     13.46 o 
  -4  13   5      296.82      298.01      5.76 o 
  -3  13   5      598.14      548.70      9.47 o 
  -2  13   5       72.25       60.87      2.48 o 
  -1  13   5       36.35       33.15      2.02 o 
   0  13   5       35.56       31.94      1.80 o 
   1  13   5      325.67      314.67      5.20 o 
   2  13   5      611.97      609.91      7.02 o 
   3  13   5      846.91      874.07     11.52 o 
   4  13   5       30.48       29.07      2.87 o 
  -5  14   5        9.35        8.75      2.77 o 
  -4  14   5        1.28        1.58      1.99 o 
  -3  14   5       65.68       60.16      3.06 o 
  -2  14   5      418.07      426.23      6.28 o 
  -1  14   5     1378.05     1376.56     14.68 o 
   0  14   5      522.29      514.31      8.06 o 
   1  14   5      856.99      873.72     10.05 o 
   2  14   5      280.14      283.27      4.28 o 
   3  14   5        0.56        1.93      2.24 o 
   4  14   5        8.13        8.27      2.53 o 
  -4  15   5      679.56      681.93      9.85 o 
  -3  15   5       50.37       52.29      3.54 o 
  -2  15   5      672.30      661.82      9.46 o 
  -1  15   5        0.27       -1.11      1.54 o 
   0  15   5       96.83       99.97      3.09 o 
   1  15   5      198.24      202.33      4.07 o 
   2  15   5      321.71      333.73      5.65 o 
   3  15   5       63.27       74.39      5.81 o 
  -4  16   5       70.78       73.67      6.21 o 
  -3  16   5       46.76       41.19      3.21 o 
  -2  16   5      788.68      783.04     11.75 o 
  -1  16   5      107.89      111.56      3.41 o 
   0  16   5      996.33      976.26     11.47 o 
   1  16   5       21.46       20.40      1.99 o 
   2  16   5      439.90      437.34      6.98 o 
   3  16   5       27.18       26.75      4.77 o 
  -3  17   5      112.47      123.85      7.43 o 
  -2  17   5      127.45      128.07      4.57 o 
  -1  17   5        9.85        9.99      2.30 o 
   0  17   5       20.44       19.29      2.10 o 
   1  17   5       40.41       37.90      3.01 o 
   2  17   5      121.78      129.46      5.83 o 
  -1  18   5      827.51      790.34     14.48 o 
   0  18   5        3.04        5.62      2.78 o 
  -6   0   6     1949.04     1862.99     31.42 o 
  -4   0   6     1723.50     1772.39     21.34 o 
  -2   0   6     5339.30     5551.42     62.62 o 
   0   0   6     9231.54     8925.70    129.63 o 
   2   0   6      848.35      756.10     28.88 o 
   4   0   6       79.76       84.07      4.18 o 
   6   0   6       66.90       65.80      5.01 o 
  -7   1   6        0.27       -0.17      2.03 o 
  -6   1   6       80.70       79.72      3.99 o 
  -5   1   6     1936.81     1939.15     22.74 o 
  -4   1   6     2556.42     2616.22     21.31 o 
  -3   1   6     2447.54     2624.60     18.16 o 
  -2   1   6     4283.83     4240.61     31.43 o 
  -1   1   6      664.25      603.92      6.13 o 
   0   1   6     1169.91     1117.97     11.24 o 
   1   1   6     1130.07     1275.86     13.92 o 
   2   1   6     2321.44     2394.21     37.81 o 
   3   1   6      829.08      783.50     10.70 o 
   4   1   6     1292.32     1245.63     16.08 o 
   5   1   6      831.12      808.27     11.68 o 
   6   1   6     1739.28     1809.21     34.58 o 
  -7   2   6      105.71       91.14      4.78 o 
  -6   2   6      342.55      339.75      5.94 o 
  -5   2   6     3229.39     3210.36     42.21 o 
  -4   2   6      757.00      787.88      7.74 o 
  -3   2   6      167.20      164.98      2.05 o 
  -2   2   6     3438.94     3661.66     27.25 o 
  -1   2   6     1277.85     1320.06     12.09 o 
   0   2   6     2161.68     2082.83     18.33 o 
   1   2   6     3156.09     2889.66     29.88 o 
   2   2   6     1012.24      869.04     10.81 o 
   3   2   6     1844.22     1845.03     27.55 o 
   4   2   6       26.08       27.92      2.55 o 
   5   2   6        0.79        0.85      1.65 o 
   6   2   6      241.39      227.44      5.87 o 
  -7   3   6       76.78       79.71      3.86 o 
  -6   3   6       34.17       37.21      2.44 o 
  -5   3   6     1269.98     1270.52     16.06 o 
  -4   3   6       63.37       66.81      1.71 o 
  -3   3   6     4853.99     4879.39     36.79 o 
  -2   3   6       64.05       70.54      1.59 o 
  -1   3   6     8071.42     8382.49     64.66 o 
   0   3   6       41.71       42.99      1.31 o 
   1   3   6       11.68       10.47      0.93 o 
   2   3   6      629.04      662.21     12.03 o 
   3   3   6     1133.19     1120.15     12.79 o 
   4   3   6       39.43       47.42      2.28 o 
   5   3   6      529.22      568.36     13.41 o 
   6   3   6       35.93       35.14      3.32 o 
  -7   4   6     1037.03     1010.25     29.53 o 
  -6   4   6     1143.06     1142.42     13.41 o 
  -5   4   6     1077.01     1063.91     12.95 o 
  -4   4   6        0.63        0.81      0.95 o 
  -3   4   6       17.51       22.00      1.23 o 
  -2   4   6      139.21      124.83      1.90 o 
  -1   4   6     1382.94     1458.76     12.08 o 
   0   4   6     1465.60     1496.16     12.53 o 
   1   4   6     3303.64     3231.02     39.37 o 
   2   4   6      509.50      477.32      9.72 o 
   3   4   6      637.53      613.11      8.22 o 
   4   4   6      124.65      103.68      2.84 o 
   5   4   6      158.80      145.20      3.64 o 
   6   4   6      227.77      220.68      7.53 o 
  -7   5   6        1.72        1.70      2.28 o 
  -6   5   6       53.16       59.00      3.54 o 
  -5   5   6      294.09      278.63      4.43 o 
  -4   5   6     3239.04     3267.29     35.19 o 
  -3   5   6     2121.73     2131.91     16.54 o 
  -2   5   6     7981.93     8205.26     60.46 o 
  -1   5   6      163.54      144.73      2.02 o 
   0   5   6       51.33       48.36      1.33 o 
   1   5   6      401.63      385.85      4.66 o 
   2   5   6       31.18       32.60      1.29 o 
   3   5   6     2203.34     2233.17     29.46 o 
   4   5   6      500.68      500.12      6.91 o 
   5   5   6      406.91      426.13      6.63 o 
   6   5   6       77.17       91.31      5.66 o 
  -7   6   6        3.19        5.59      2.21 o 
  -6   6   6     1432.52     1470.68     16.78 o 
  -5   6   6      332.12      326.61      4.94 o 
  -4   6   6      163.98      155.07      2.83 o 
  -3   6   6       24.42       24.32      1.38 o 
  -2   6   6       50.69       43.09      1.86 o 
  -1   6   6       19.19       24.82      1.10 o 
   0   6   6     5030.71     5058.03     39.35 o 
   1   6   6      109.31      115.30      1.83 o 
   2   6   6     3896.64     3880.86     30.83 o 
   3   6   6      350.24      363.20      4.89 o 
   4   6   6      124.87      119.17      2.75 o 
   5   6   6       30.85       25.78      2.10 o 
   6   6   6      140.71      158.10      4.65 o 
  -7   7   6       94.94       85.76      3.42 o 
  -6   7   6       96.96      104.61      3.11 o 
  -5   7   6      147.66      145.33      3.20 o 
  -4   7   6     2116.36     2086.07     18.93 o 
  -3   7   6     1220.23     1199.21     12.44 o 
  -2   7   6     3628.94     3644.10     31.49 o 
  -1   7   6     2858.45     2919.50     29.80 o 
   0   7   6      287.97      274.31      3.20 o 
   1   7   6       42.30       41.27      1.66 o 
   2   7   6        1.89        2.73      1.09 o 
   3   7   6       54.09       56.43      2.58 o 
   4   7   6     1364.44     1408.10     14.71 o 
   5   7   6       49.98       57.08      3.35 o 
   6   7   6      685.54      721.24     11.74 o 
  -7   8   6      493.60      510.53      8.77 o 
  -6   8   6      819.12      792.61     10.68 o 
  -5   8   6      479.50      488.41      8.46 o 
  -4   8   6      261.60      245.85      3.86 o 
  -3   8   6      201.55      199.57      5.15 o 
  -2   8   6        3.04        8.86      2.97 o 
  -1   8   6     3020.23     3012.93     24.57 o 
   0   8   6     1494.67     1482.04     13.41 o 
   1   8   6      775.56      771.93      7.57 o 
   2   8   6     1342.91     1352.55     14.15 o 
   3   8   6      642.38      633.61      8.82 o 
   4   8   6        4.35        5.55      1.17 o 
   5   8   6       34.94       23.73      2.24 o 
  -6   9   6        1.18        2.05      2.17 o 
  -5   9   6     1210.20     1181.34     21.17 o 
  -4   9   6       12.53       11.42      1.41 o 
  -3   9   6     4194.68     4091.04     38.17 o 
  -2   9   6        9.31       11.29      1.29 o 
  -1   9   6     1506.37     1482.45     12.85 o 
   0   9   6       52.14       49.59      1.97 o 
   1   9   6      141.58      151.37      3.59 o 
   2   9   6       70.50       68.38      2.67 o 
   3   9   6      684.24      672.33      9.27 o 
   4   9   6      136.95      142.21      5.53 o 
   5   9   6      664.09      668.14     12.31 o 
  -6  10   6        6.01       12.07      2.59 o 
  -5  10   6      837.31      815.92     10.96 o 
  -4  10   6      326.09      338.04      6.55 o 
  -3  10   6      568.35      544.08      6.94 o 
  -2  10   6      793.11      770.12      8.84 o 
  -1  10   6      329.22      320.37      4.31 o 
   0  10   6      480.09      487.53      5.21 o 
   1  10   6      476.38      471.80      5.44 o 
   2  10   6        8.30       11.73      1.52 o 
   3  10   6     1585.39     1596.16     21.26 o 
   4  10   6       27.72       33.26      7.79 o 
   5  10   6        8.55        9.43      1.84 o 
  -6  11   6      521.87      515.13      9.17 o 
  -5  11   6      822.76      818.07     13.52 o 
  -4  11   6      917.18      909.65     12.51 o 
  -3  11   6      664.18      626.28     10.29 o 
  -2  11   6     1862.96     1832.63     18.34 o 
  -1  11   6      601.41      572.20      7.53 o 
   0  11   6      254.29      248.97      3.81 o 
   1  11   6        1.09        1.64      1.02 o 
   2  11   6      404.31      394.12      6.10 o 
   3  11   6      163.74      181.63      5.06 o 
   4  11   6     1011.21     1001.73     21.12 o 
   5  11   6      370.74      400.80     14.57 o 
  -5  12   6        2.52        4.05      2.42 o 
  -4  12   6      205.20      195.11      4.55 o 
  -3  12   6       11.83        9.85      1.43 o 
  -2  12   6        5.51        8.03      1.52 o 
  -1  12   6       56.24       55.52      2.81 o 
   0  12   6      981.86      963.21      9.98 o 
   1  12   6       19.36       22.33      1.54 o 
   2  12   6      159.68      147.52      3.84 o 
   3  12   6       66.11       67.48      3.34 o 
   4  12   6      185.74      174.28      8.54 o 
  -5  13   6        0.71        0.86      2.52 o 
  -4  13   6      920.96      912.54     12.15 o 
  -3  13   6      575.35      530.68      7.27 o 
  -2  13   6      839.61      804.64      9.61 o 
  -1  13   6       37.18       30.50      1.96 o 
   0  13   6      592.39      575.63      6.85 o 
   1  13   6      105.27      101.59      3.03 o 
   2  13   6      200.86      199.91      5.93 o 
   3  13   6       76.69       73.94      3.61 o 
   4  13   6      654.99      685.59     20.09 o 
  -4  14   6       14.13       13.61      2.55 o 
  -3  14   6        8.05        4.11      2.32 o 
  -2  14   6      121.36      115.94      3.32 o 
  -1  14   6       22.81       30.14      2.13 o 
   0  14   6      720.46      700.37      9.32 o 
   1  14   6     1323.37     1330.19     17.34 o 
   2  14   6      502.05      532.44      7.69 o 
   3  14   6        6.28        4.26      3.26 o 
  -4  15   6        1.01        1.92      2.01 o 
  -3  15   6      211.38      217.21      6.09 o 
  -2  15   6       41.57       42.09      2.56 o 
  -1  15   6      937.08      907.53     10.70 o 
   0  15   6       97.35       90.80      3.03 o 
   1  15   6      152.06      149.37      6.89 o 
   2  15   6       32.13       32.45      2.12 o 
   3  15   6       98.30      105.61     20.34 o 
  -3  16   6       96.74       94.39      5.28 o 
  -2  16   6        9.67        6.51      2.03 o 
  -1  16   6      151.32      158.98      5.90 o 
   0  16   6        6.20        9.69      2.03 o 
   1  16   6      668.02      709.91     12.04 o 
   2  16   6       39.09       40.50      2.66 o 
  -2  17   6       91.67       94.25      3.79 o 
  -1  17   6      201.30      200.69      8.20 o 
   0  17   6       91.55       92.75      3.93 o 
   1  17   6       15.31       16.32      2.52 o 
  -7   0   7      834.30      788.05     22.60 o 
  -5   0   7     2112.42     2058.42     48.72 o 
  -3   0   7     1985.00     1905.08     20.18 o 
  -1   0   7     1352.76     1482.88     23.63 o 
   1   0   7     5330.78     5223.02     68.31 o 
   3   0   7     1432.86     1307.56     36.41 o 
   5   0   7     1937.47     1880.87     51.23 o 
  -7   1   7      230.66      235.45      7.27 o 
  -6   1   7      113.67      107.87      8.29 o 
  -5   1   7        9.64       12.09      1.40 o 
  -4   1   7      645.00      634.96      7.86 o 
  -3   1   7     2173.21     2201.84     18.11 o 
  -2   1   7      350.41      349.00      3.61 o 
  -1   1   7     2431.56     2345.15     20.73 o 
   0   1   7      482.05      392.35      5.84 o 
   1   1   7     4049.12     4143.00     42.41 o 
   2   1   7        7.89        7.34      1.44 o 
   3   1   7      995.62      950.45     12.79 o 
   4   1   7     1147.39     1150.40     15.67 o 
   5   1   7     1045.65     1030.87     17.33 o 
   6   1   7      194.25      184.21      7.53 o 
  -7   2   7      262.44      242.35      7.46 o 
  -6   2   7      235.39      237.75      6.00 o 
  -5   2   7     1451.00     1448.94     17.95 o 
  -4   2   7     2267.42     2275.42     18.99 o 
  -3   2   7      127.62      126.13      2.62 o 
  -2   2   7       91.67       79.21      1.73 o 
  -1   2   7       72.34       61.93      1.63 o 
   0   2   7      571.82      532.96      6.91 o 
   1   2   7      249.70      214.41      3.64 o 
   2   2   7     3147.61     3045.65     38.57 o 
   3   2   7     2389.04     2274.65     27.55 o 
   4   2   7     1555.17     1458.09     30.67 o 
   5   2   7       62.14       64.95      3.38 o 
   6   2   7       31.49       34.01      3.21 o 
  -7   3   7       16.79       15.61      2.50 o 
  -6   3   7      127.17      132.07      3.83 o 
  -5   3   7        0.00       -0.46      1.32 o 
  -4   3   7       25.68       26.50      1.58 o 
  -3   3   7      189.67      193.10      2.45 o 
  -2   3   7      852.81      787.11      7.20 o 
  -1   3   7      323.45      359.69      3.99 o 
   0   3   7     8101.36     8138.55     84.36 o 
   1   3   7       70.14       66.35      3.37 o 
   2   3   7       36.78       45.86      2.53 o 
   3   3   7       52.03       56.82      2.56 o 
   4   3   7        6.68        7.38      1.69 o 
   5   3   7        4.55        0.94      1.89 o 
   6   3   7      715.41      739.17     12.93 o 
  -7   4   7      143.90      129.69      4.73 o 
  -6   4   7     1495.01     1526.57     19.38 o 
  -5   4   7       84.01       86.28      2.87 o 
  -4   4   7     2195.84     2213.01     18.96 o 
  -3   4   7      976.95      964.54      8.92 o 
  -2   4   7       90.18       97.86      2.07 o 
  -1   4   7      144.83      185.35      2.42 o 
   0   4   7     1776.78     1738.31     17.09 o 
   1   4   7     1779.41     1787.83     17.46 o 
   2   4   7     2806.54     2797.05     29.42 o 
   3   4   7     1898.55     1810.36     21.92 o 
   4   4   7      537.38      510.24      7.25 o 
   5   4   7      215.45      198.13      4.36 o 
   6   4   7       28.11       24.60      3.14 o 
  -7   5   7      540.40      546.78     10.33 o 
  -6   5   7        2.52        2.89      1.66 o 
  -5   5   7        2.32        5.96      1.37 o 
  -4   5   7       14.11       16.39      1.24 o 
  -3   5   7     2197.53     2227.34     19.83 o 
  -2   5   7     1150.10     1164.42     10.36 o 
  -1   5   7     5697.41     5579.67     46.45 o 
   0   5   7     1176.95     1190.20     12.19 o 
   1   5   7     2141.37     2159.04     21.63 o 
   2   5   7      212.72      211.09      3.78 o 
   3   5   7       65.74       62.20      2.41 o 
   4   5   7       15.52       15.24      1.60 o 
   5   5   7      537.08      529.51      7.78 o 
  -7   6   7      382.48      399.78      7.64 o 
  -6   6   7      102.94      102.28      3.86 o 
  -5   6   7      109.65      117.45      5.20 o 
  -4   6   7      215.47      219.72      3.66 o 
  -3   6   7     2085.68     2068.59     20.03 o 
  -2   6   7       16.44       16.63      1.04 o 
  -1   6   7       41.74       47.12      2.67 o 
   0   6   7       53.09       47.65      1.65 o 
   1   6   7     2994.93     2978.38     26.00 o 
   2   6   7       17.47       21.63      1.56 o 
   3   6   7     3024.11     2953.86     31.28 o 
   4   6   7        7.50       11.10      1.60 o 
   5   6   7      602.91      599.64     14.79 o 
  -7   7   7      464.97      518.03      7.98 o 
  -6   7   7       28.51       25.67      2.46 o 
  -5   7   7        7.46       10.70      1.79 o 
  -4   7   7       83.77       85.95      2.45 o 
  -3   7   7     2379.12     2337.80     22.59 o 
  -2   7   7      111.09      106.76      2.30 o 
  -1   7   7     2252.39     2181.92     20.84 o 
   0   7   7     1598.13     1555.29     14.38 o 
   1   7   7      172.57      165.03      2.58 o 
   2   7   7      612.88      610.42      7.09 o 
   3   7   7        8.50        7.39      1.54 o 
   4   7   7      194.74      190.63      4.01 o 
   5   7   7     1225.42     1189.18     17.18 o 
  -6   8   7      664.57      694.55     12.82 o 
  -5   8   7      535.91      526.25      7.19 o 
  -4   8   7        9.00       10.01      1.50 o 
  -3   8   7      270.01      284.97      5.32 o 
  -2   8   7       64.80       72.22      2.16 o 
  -1   8   7        2.13        2.22      1.17 o 
   0   8   7     2211.15     2195.19     23.09 o 
   1   8   7     1837.44     1780.01     16.44 o 
   2   8   7     1883.59     1847.02     18.34 o 
   3   8   7      120.94      133.20      2.89 o 
   4   8   7      859.17      860.63     13.44 o 
   5   8   7      284.96      303.09      7.34 o 
  -6   9   7       19.25       21.29      2.36 o 
  -5   9   7       32.83       28.98      2.06 o 
  -4   9   7       29.34       38.73      2.15 o 
  -3   9   7      605.39      593.73      7.45 o 
  -2   9   7     2664.74     2621.95     27.63 o 
  -1   9   7       22.07       27.89      1.54 o 
   0   9   7      185.47      207.26      3.85 o 
   1   9   7      335.81      330.57      4.34 o 
   2   9   7      413.23      424.91      5.54 o 
   3   9   7        1.87        1.87      2.19 o 
   4   9   7      744.73      739.98     10.81 o 
   5   9   7       76.89       80.46      3.80 o 
  -6  10   7      911.05      983.93     13.11 o 
  -5  10   7      211.59      215.68      4.49 o 
  -4  10   7      667.31      633.84      9.17 o 
  -3  10   7        5.65        3.42      1.41 o 
  -2  10   7       13.68       16.20      1.70 o 
  -1  10   7       29.05       24.91      1.75 o 
   0  10   7      187.07      180.20      5.31 o 
   1  10   7      422.74      436.46      6.40 o 
   2  10   7     1781.39     1784.58     18.10 o 
   3  10   7      935.24      939.92     16.77 o 
   4  10   7      767.29      794.67     31.89 o 
  -6  11   7        0.36        2.01      5.52 o 
  -5  11   7      103.10       91.49      3.68 o 
  -4  11   7      471.06      440.89      7.71 o 
  -3  11   7        7.29       12.69      1.68 o 
  -2  11   7      887.77      883.90     11.15 o 
  -1  11   7     2403.67     2341.70     25.08 o 
   0  11   7     1067.05     1092.18     14.64 o 
   1  11   7      141.68      133.35      2.93 o 
   2  11   7       16.47       22.38      2.05 o 
   3  11   7       10.15       10.50      2.22 o 
   4  11   7        3.41       -1.00      4.02 o 
  -5  12   7     1524.58     1524.27     20.01 o 
  -4  12   7      103.20      107.22      3.35 o 
  -3  12   7      226.54      232.51      4.92 o 
  -2  12   7      146.89      136.38      3.76 o 
  -1  12   7      129.70      122.05      3.57 o 
   0  12   7      429.81      411.09     12.32 o 
   1  12   7      415.10      424.44      5.79 o 
   2  12   7       88.52       85.74      2.39 o 
   3  12   7     1527.62     1589.26     19.19 o 
   4  12   7       13.90       25.11      4.52 o 
  -5  13   7        0.62        1.51      2.77 o 
  -4  13   7        6.85        4.60      1.92 o 
  -3  13   7     1124.35     1118.07     13.97 o 
  -2  13   7      340.14      337.99      5.97 o 
  -1  13   7     1062.73     1010.87     15.99 o 
   0  13   7        0.62       -0.60      1.74 o 
   1  13   7      467.20      466.53      7.19 o 
   2  13   7       34.72       34.81      2.01 o 
   3  13   7        0.42       -1.95      2.24 o 
  -4  14   7      257.06      281.18      5.63 o 
  -3  14   7       13.25       18.60      2.46 o 
  -2  14   7       75.22       70.16      3.20 o 
  -1  14   7      166.17      150.04      4.03 o 
   0  14   7      231.07      226.27      5.98 o 
   1  14   7      324.11      344.17      8.19 o 
   2  14   7      404.54      406.07      6.59 o 
   3  14   7      284.28      335.86      7.70 o 
  -3  15   7      209.21      222.44      5.64 o 
  -2  15   7      587.30      606.46      9.83 o 
  -1  15   7      109.80      108.20      4.01 o 
   0  15   7      510.94      508.09     12.15 o 
   1  15   7        9.36       11.64      2.12 o 
   2  15   7       27.71       33.15      2.83 o 
  -2  16   7       24.78       24.22      2.56 o 
  -1  16   7        2.73        0.22      2.04 o 
   0  16   7      353.98      334.30      7.86 o 
   1  16   7      151.84      151.39      4.91 o 
  -6   0   8      685.02      690.11     20.59 o 
  -4   0   8     3463.43     3524.27     57.71 o 
  -2   0   8     3744.46     3868.80     44.36 o 
   0   0   8      345.58      366.96     11.08 o 
   2   0   8     1184.78     1161.80     21.60 o 
   4   0   8      279.17      308.46      8.64 o 
  -7   1   8      208.17      206.18      7.10 o 
  -6   1   8      303.34      296.75      7.91 o 
  -5   1   8      227.07      233.77      5.37 o 
  -4   1   8      141.23      128.84      3.32 o 
  -3   1   8      250.49      262.21      3.73 o 
  -2   1   8      554.59      585.26      6.35 o 
  -1   1   8      627.85      611.10      7.17 o 
   0   1   8     2162.14     2084.25     20.37 o 
   1   1   8      608.91      554.23      7.37 o 
   2   1   8      946.20      902.47     12.41 o 
   3   1   8       17.80       15.34      1.86 o 
   4   1   8      204.05      195.93      4.85 o 
   5   1   8      281.54      262.67      5.97 o 
  -7   2   8      156.81      155.28      6.39 o 
  -6   2   8      751.31      766.74     12.56 o 
  -5   2   8     1145.32     1153.08     14.81 o 
  -4   2   8      564.27      571.23      6.97 o 
  -3   2   8     3510.46     3564.69     30.80 o 
  -2   2   8      519.28      512.16      5.79 o 
  -1   2   8      901.97      867.42      8.65 o 
   0   2   8       19.93       15.84      1.35 o 
   1   2   8       24.98       22.38      2.89 o 
   2   2   8      803.85      806.62     13.11 o 
   3   2   8     1503.43     1453.97     18.81 o 
   4   2   8      519.99      520.50      8.95 o 
   5   2   8      976.48     1044.57     27.55 o 
  -7   3   8      299.42      308.07     14.57 o 
  -6   3   8        6.99        5.66      2.11 o 
  -5   3   8      520.89      526.10      7.39 o 
  -4   3   8        0.85        2.38      1.03 o 
  -3   3   8     1096.93     1066.40     13.62 o 
  -2   3   8      561.18      597.06      6.48 o 
  -1   3   8     3479.73     3497.74     30.54 o 
   0   3   8     1576.72     1630.74     22.24 o 
   1   3   8     2170.66     2036.09     22.05 o 
   2   3   8        0.60       -0.99      1.25 o 
   3   3   8      318.36      342.24      5.60 o 
   4   3   8      302.41      274.85      5.80 o 
   5   3   8      141.49      146.08      4.99 o 
  -7   4   8        3.00        1.76      2.84 o 
  -6   4   8      374.22      370.30      6.77 o 
  -5   4   8     2376.70     2365.72     28.24 o 
  -4   4   8      567.04      593.92      6.22 o 
  -3   4   8     1185.08     1153.92     17.44 o 
  -2   4   8     1018.72      990.14     10.40 o 
  -1   4   8     1640.83     1592.35     15.99 o 
   0   4   8       39.02       41.86      1.69 o 
   1   4   8      842.75      804.11     10.60 o 
   2   4   8      219.48      233.06      4.77 o 
   3   4   8     1077.92     1087.07     13.11 o 
   4   4   8      138.12      140.95      3.64 o 
   5   4   8     1008.40     1080.27     31.70 o 
  -7   5   8      595.24      587.17     10.89 o 
  -6   5   8      929.49      916.95     16.74 o 
  -5   5   8       24.03       26.92      3.04 o 
  -4   5   8      142.66      142.49      4.52 o 
  -3   5   8      210.43      213.18      3.64 o 
  -2   5   8     1854.52     1894.69     21.38 o 
  -1   5   8     2231.84     2189.81     21.43 o 
   0   5   8      353.14      332.28      5.24 o 
   1   5   8     1339.57     1321.78     15.17 o 
   2   5   8     3565.31     3423.70     35.97 o 
   3   5   8       87.49       88.89      2.89 o 
   4   5   8       42.32       37.70      2.37 o 
   5   5   8        8.55       11.26      2.19 o 
  -6   6   8      251.17      274.22      6.96 o 
  -5   6   8       44.90       47.09      2.47 o 
  -4   6   8     1573.98     1550.63     16.09 o 
  -3   6   8       62.40       66.40      2.26 o 
  -2   6   8     1456.12     1462.07     15.85 o 
  -1   6   8       13.13       12.05      1.32 o 
   0   6   8      112.25      123.34      2.68 o 
   1   6   8      238.51      233.90      3.67 o 
   2   6   8       42.80       42.41      2.20 o 
   3   6   8       76.64       80.91      2.76 o 
   4   6   8     1028.30     1063.42     13.45 o 
   5   6   8        6.47        6.52      2.11 o 
  -6   7   8     1234.15     1186.98     16.31 o 
  -5   7   8       16.89       20.74      1.87 o 
  -4   7   8      118.89      118.36      4.04 o 
  -3   7   8        0.47        2.88      1.26 o 
  -2   7   8       39.63       40.34      2.13 o 
  -1   7   8      298.21      314.06      5.51 o 
   0   7   8     1820.10     1782.42     19.88 o 
   1   7   8      624.50      608.69      8.87 o 
   2   7   8      586.62      586.78     12.12 o 
   3   7   8       93.79       83.54      2.84 o 
   4   7   8        3.75        5.29      1.64 o 
   5   7   8        2.26        2.80      2.19 o 
  -6   8   8      348.13      326.43      6.21 o 
  -5   8   8      756.38      768.10      9.51 o 
  -4   8   8     1634.36     1594.22     16.63 o 
  -3   8   8     2191.78     2205.82     21.79 o 
  -2   8   8      901.66      862.38      9.54 o 
  -1   8   8       73.56       74.86      2.68 o 
   0   8   8       77.64       78.02      2.54 o 
   1   8   8      106.89      107.59      2.93 o 
   2   8   8      565.66      578.71      8.95 o 
   3   8   8      920.18      919.28     11.51 o 
   4   8   8      360.48      366.09      6.60 o 
  -6   9   8        8.76        9.32      2.18 o 
  -5   9   8      122.01      119.12      3.93 o 
  -4   9   8       64.22       57.49      2.65 o 
  -3   9   8       86.81       77.38      2.69 o 
  -2   9   8       14.57       16.25      1.75 o 
  -1   9   8     2014.54     1959.87     26.54 o 
   0   9   8        0.54        0.66      1.29 o 
   1   9   8       98.75       93.35      3.01 o 
   2   9   8      439.57      449.44      6.55 o 
   3   9   8        6.40       10.58      1.62 o 
   4   9   8       31.38       29.37      3.14 o 
  -5  10   8      796.17      816.55     13.47 o 
  -4  10   8      144.05      134.19      3.61 o 
  -3  10   8     1280.29     1272.49     13.75 o 
  -2  10   8      184.42      195.69      4.22 o 
  -1  10   8      423.15      408.30      6.49 o 
   0  10   8      293.89      291.60      5.02 o 
   1  10   8       11.07        9.27      1.43 o 
   2  10   8        4.39        4.26      1.38 o 
   3  10   8     1155.93     1213.48     16.40 o 
   4  10   8      102.76      107.01      3.91 o 
  -5  11   8        7.52       11.18      2.39 o 
  -4  11   8       22.46       15.47      1.94 o 
  -3  11   8       41.88       44.77      2.71 o 
  -2  11   8       84.44       93.08      3.69 o 
  -1  11   8     1239.90     1224.51     16.31 o 
   0  11   8      704.96      704.61      8.98 o 
   1  11   8      595.66      591.57      7.40 o 
   2  11   8       26.19       22.74      2.32 o 
   3  11   8       18.38       17.97      2.63 o 
  -5  12   8        2.54        1.18      2.24 o 
  -4  12   8      951.05      954.83     13.67 o 
  -3  12   8       85.81       96.56      3.53 o 
  -2  12   8      870.95      852.09     11.23 o 
  -1  12   8        0.18        1.86      1.78 o 
   0  12   8       35.63       29.09      2.70 o 
   1  12   8       25.23       25.45      1.89 o 
   2  12   8      317.65      337.46      5.54 o 
   3  12   8      123.68      139.58      6.60 o 
  -4  13   8       89.91       76.10      3.57 o 
  -3  13   8      154.55      135.14      5.17 o 
  -2  13   8      599.65      620.87      9.50 o 
  -1  13   8       33.29       41.91      3.04 o 
   0  13   8      613.78      641.17     11.00 o 
   1  13   8      135.15      120.89      3.26 o 
   2  13   8      626.18      663.57      9.05 o 
   3  13   8       43.87       43.70      6.03 o 
  -3  14   8      624.76      597.70     12.83 o 
  -2  14   8       77.34       81.71      3.81 o 
  -1  14   8       91.40      100.74      4.27 o 
   0  14   8        5.94        7.20      2.21 o 
   1  14   8      123.13      117.39      3.79 o 
   2  14   8      356.15      367.04     17.33 o 
  -3  15   8      101.46      127.32      6.86 o 
  -2  15   8      105.06      110.52      4.42 o 
  -1  15   8      219.06      251.58      6.62 o 
   0  15   8       28.09       33.18      3.91 o 
   1  15   8      855.77      859.55     14.84 o 
  -7   0   9      140.91      141.64      9.04 o 
  -5   0   9      141.08      151.44      5.68 o 
  -3   0   9      761.56      769.12     13.70 o 
  -1   0   9     3544.50     3515.42     47.23 o 
   1   0   9      244.93      261.96     16.57 o 
   3   0   9      168.24      165.70      6.22 o 
   5   0   9     1027.85      997.49     26.12 o 
  -7   1   9      506.77      539.29     14.06 o 
  -6   1   9       50.83       50.78      3.48 o 
  -5   1   9      746.74      770.11     10.86 o 
  -4   1   9      891.97      901.15     12.69 o 
  -3   1   9       90.37       96.17      2.09 o 
  -2   1   9       20.87       20.56      1.34 o 
  -1   1   9      806.64      786.03      8.91 o 
   0   1   9      175.81      177.01      3.33 o 
   1   1   9      789.05      754.81      9.62 o 
   2   1   9      959.40      943.24     13.27 o 
   3   1   9     1062.14     1038.06     14.50 o 
   4   1   9      172.85      165.86      4.76 o 
   5   1   9        0.98        6.03      2.84 o 
  -7   2   9        1.43        3.87      3.00 o 
  -6   2   9      147.29      146.67      4.83 o 
  -5   2   9        1.69        2.51      1.56 o 
  -4   2   9      841.84      832.30     12.76 o 
  -3   2   9      168.97      174.71      4.23 o 
  -2   2   9     1433.26     1436.14     13.66 o 
  -1   2   9      455.53      445.37      5.88 o 
   0   2   9     1349.63     1324.62     15.23 o 
   1   2   9        0.51       -0.02      1.24 o 
   2   2   9       73.71       73.85      2.74 o 
   3   2   9      163.35      157.51      4.42 o 
   4   2   9      717.57      706.09     11.11 o 
   5   2   9      516.95      510.57     11.35 o 
  -6   3   9      286.80      280.79      6.57 o 
  -5   3   9      749.20      711.14     11.78 o 
  -4   3   9      446.64      450.08     10.16 o 
  -3   3   9      320.23      320.70      5.20 o 
  -2   3   9        0.88        1.33      1.01 o 
  -1   3   9      155.84      151.06      2.91 o 
   0   3   9     1855.25     1802.91     20.04 o 
   1   3   9      115.39      103.81      2.99 o 
   2   3   9     1757.94     1701.52     19.25 o 
   3   3   9      126.00      116.70      3.63 o 
   4   3   9     1740.43     1688.35     25.95 o 
   5   3   9        0.19        2.68      2.65 o 
  -6   4   9       10.22       10.09      2.21 o 
  -5   4   9      173.71      173.29      6.78 o 
  -4   4   9      824.60      812.91     10.39 o 
  -3   4   9      433.00      427.46      6.90 o 
  -2   4   9      514.08      477.49      6.17 o 
  -1   4   9      351.06      341.07      4.82 o 
   0   4   9     1285.79     1262.07     14.68 o 
   1   4   9      644.13      634.35      9.49 o 
   2   4   9      721.85      703.18      9.37 o 
   3   4   9      314.88      333.86      5.78 o 
   4   4   9      528.55      529.41      8.01 o 
   5   4   9        3.22        2.44      2.76 o 
  -6   5   9      580.36      577.00     13.31 o 
  -5   5   9       10.95       12.81      2.84 o 
  -4   5   9      100.02       99.94      3.05 o 
  -3   5   9      130.74      129.79      5.80 o 
  -2   5   9       59.51       57.96      2.41 o 
  -1   5   9     1321.22     1295.89     13.63 o 
   0   5   9     1480.18     1418.46     14.69 o 
   1   5   9     2558.79     2504.67     27.09 o 
   2   5   9      714.95      714.09      9.50 o 
   3   5   9     1346.79     1317.55     15.73 o 
   4   5   9      467.32      464.58      7.96 o 
  -6   6   9        7.05        9.75      3.00 o 
  -5   6   9       38.20       47.62      6.53 o 
  -4   6   9      250.57      238.62      6.09 o 
  -3   6   9     1213.00     1238.57     14.53 o 
  -2   6   9      138.02      146.25      4.15 o 
  -1   6   9      463.09      478.87      6.88 o 
   0   6   9       61.49       62.45      2.29 o 
   1   6   9      209.10      216.68      4.36 o 
   2   6   9       50.74       54.42      2.69 o 
   3   6   9       19.84       17.87      1.89 o 
   4   6   9       42.99       39.08      2.97 o 
  -6   7   9      108.02      105.77      5.68 o 
  -5   7   9      619.22      619.25     20.49 o 
  -4   7   9       21.38       18.51      2.23 o 
  -3   7   9       20.25       19.62      1.68 o 
  -2   7   9       13.59       13.38      1.82 o 
  -1   7   9       26.75       28.58      2.82 o 
   0   7   9      319.05      319.65      5.32 o 
   1   7   9     3826.44     3771.60     39.63 o 
   2   7   9      932.09      927.13     11.66 o 
   3   7   9       36.74       45.32      2.63 o 
   4   7   9      379.55      354.82      7.32 o 
  -6   8   9        0.41       -0.50      3.52 o 
  -5   8   9      102.56       93.35      4.08 o 
  -4   8   9      489.68      494.84      9.42 o 
  -3   8   9     1423.45     1396.86     18.32 o 
  -2   8   9     1488.50     1435.68     20.39 o 
  -1   8   9     2321.50     2317.00     28.06 o 
   0   8   9      855.22      852.52     10.84 o 
   1   8   9        0.65        2.40      1.35 o 
   2   8   9      182.05      177.76      4.44 o 
   3   8   9       15.28       17.50      2.44 o 
   4   8   9      147.94      135.77      5.29 o 
  -5   9   9       35.20       33.89      3.18 o 
  -4   9   9      889.13      881.21     13.07 o 
  -3   9   9        2.71        1.03      1.77 o 
  -2   9   9      123.21      114.18      3.84 o 
  -1   9   9       35.62       29.53      2.47 o 
   0   9   9      223.34      220.83      4.38 o 
   1   9   9      126.40      125.95      3.38 o 
   2   9   9     1570.08     1595.99     23.21 o 
   3   9   9       26.95       25.13      2.38 o 
   4   9   9      159.82      183.26      5.66 o 
  -5  10   9      139.69      136.60      7.11 o 
  -4  10   9     1080.29     1097.02     24.31 o 
  -3  10   9        1.05        0.52      2.27 o 
  -2  10   9     1768.51     1686.12     25.11 o 
  -1  10   9      599.61      601.55     10.04 o 
   0  10   9      318.48      308.87      6.13 o 
   1  10   9       15.70       15.61      1.77 o 
   2  10   9        0.41       -0.19      1.79 o 
   3  10   9        0.52       -2.04      2.04 o 
  -5  11   9      449.56      492.49     27.62 o 
  -4  11   9      356.90      369.71      7.21 o 
  -3  11   9       52.75       43.08      3.76 o 
  -2  11   9      129.68      108.50      4.62 o 
  -1  11   9       78.27       61.17      4.07 o 
   0  11   9      660.33      671.97     10.01 o 
   1  11   9      356.45      361.43      6.00 o 
   2  11   9      446.17      475.85      8.92 o 
   3  11   9      269.81      268.83     11.80 o 
  -4  12   9      260.96      237.98      7.13 o 
  -3  12   9     1317.03     1339.89     24.67 o 
  -2  12   9      144.74      138.45      7.14 o 
  -1  12   9      648.24      637.94     13.29 o 
   0  12   9       10.99       11.47      2.26 o 
   1  12   9       64.16       64.76      2.92 o 
   2  12   9       42.36       43.45      3.14 o 
  -3  13   9        7.21        8.29      4.27 o 
  -2  13   9       35.09       26.05      3.36 o 
  -1  13   9      925.15      830.48     16.29 o 
   0  13   9      262.79      242.86      7.22 o 
   1  13   9      479.74      485.30     10.50 o 
   2  13   9      110.96      113.51      3.90 o 
  -3  14   9      579.01      581.62     19.59 o 
  -2  14   9      422.57      403.95     10.55 o 
  -1  14   9      280.49      273.30      8.15 o 
   0  14   9      111.55      112.94      5.29 o 
   1  14   9       66.22       64.38      4.09 o 
  -6   0  10      273.73      291.74      8.34 o 
  -4   0  10     1308.98     1334.59     23.96 o 
  -2   0  10     2382.39     2413.01     33.80 o 
   0   0  10     1408.28     1314.49     19.70 o 
   2   0  10      246.09      246.57      7.70 o 
   4   0  10      345.88      347.06     12.56 o 
  -6   1  10     2663.56     2843.80     67.81 o 
  -5   1  10      278.06      284.55      5.45 o 
  -4   1  10      569.40      572.25     11.09 o 
  -3   1  10     1327.10     1359.77     20.53 o 
  -2   1  10     1456.55     1480.20     15.51 o 
  -1   1  10        1.82        2.18      1.29 o 
   0   1  10       61.49       57.59      2.90 o 
   1   1  10        9.03       13.20      1.71 o 
   2   1  10      369.86      361.26      7.32 o 
   3   1  10       60.83       62.44      4.57 o 
   4   1  10      622.33      637.83     13.31 o 
  -6   2  10       24.21       23.31      2.70 o 
  -5   2  10       31.05       33.19      2.42 o 
  -4   2  10        2.16        4.63      1.92 o 
  -3   2  10     1201.04     1211.13     14.24 o 
  -2   2  10      836.67      833.61      9.74 o 
  -1   2  10      885.84      880.64     10.06 o 
   0   2  10      313.34      314.85      5.45 o 
   1   2  10      333.09      306.69      5.36 o 
   2   2  10        0.76        2.42      1.82 o 
   3   2  10      126.60      131.02      6.02 o 
   4   2  10        6.84        8.75      3.00 o 
  -6   3  10        4.52        6.26      4.52 o 
  -5   3  10     2317.37     2325.93     54.50 o 
  -4   3  10       75.46       79.16      3.04 o 
  -3   3  10      316.98      322.55      5.39 o 
  -2   3  10       12.61       13.99      1.32 o 
  -1   3  10       48.86       51.36      2.53 o 
   0   3  10      300.04      285.45      5.11 o 
   1   3  10      249.94      231.10      4.64 o 
   2   3  10      373.67      348.53      6.13 o 
   3   3  10      381.14      399.71      7.59 o 
   4   3  10       15.34       18.88      3.00 o 
  -6   4  10       46.08       53.28      4.62 o 
  -5   4  10       25.95       28.90      3.55 o 
  -4   4  10       41.42       40.02      2.70 o 
  -3   4  10       10.09       13.63      1.74 o 
  -2   4  10      832.50      816.04     10.22 o 
  -1   4  10     1385.78     1362.54     16.05 o 
   0   4  10        2.57        5.25      2.89 o 
   1   4  10      254.42      263.10      5.01 o 
   2   4  10      201.38      188.01      4.79 o 
   3   4  10        6.36        6.42      1.92 o 
   4   4  10       13.29        5.12      2.78 o 
  -6   5  10      343.70      356.63      9.94 o 
  -5   5  10      904.98      886.49     25.62 o 
  -4   5  10     1599.32     1642.38     20.52 o 
  -3   5  10      567.84      556.05      8.53 o 
  -2   5  10       27.77       27.09      1.93 o 
  -1   5  10       18.58       19.47      1.68 o 
   0   5  10      226.15      222.83      4.61 o 
   1   5  10      241.78      242.78      4.88 o 
   2   5  10     1068.94     1009.73     17.30 o 
   3   5  10      309.62      308.52      6.29 o 
   4   5  10      588.21      634.90     11.05 o 
  -6   6  10      262.23      269.72     11.05 o 
  -5   6  10        2.85        2.76      2.84 o 
  -4   6  10      343.03      340.57      7.61 o 
  -3   6  10       70.75       66.27      3.05 o 
  -2   6  10     1036.60     1045.10     14.27 o 
  -1   6  10      234.65      242.08      4.64 o 
   0   6  10       83.49       76.17      3.00 o 
   1   6  10      575.48      578.97     10.18 o 
   2   6  10      131.66      142.31      3.80 o 
   3   6  10        1.99       -0.18      1.87 o 
   4   6  10      179.11      179.46      5.24 o 
  -5   7  10      188.04      194.07      7.27 o 
  -4   7  10     1474.31     1502.55     20.02 o 
  -3   7  10        1.02        0.94      1.68 o 
  -2   7  10      656.24      627.49      9.69 o 
  -1   7  10        4.84        3.94      1.69 o 
   0   7  10      196.45      197.31      3.59 o 
   1   7  10      282.07      266.82      8.12 o 
   2   7  10      842.62      877.29     12.12 o 
   3   7  10        9.38       11.88      2.92 o 
  -5   8  10       44.60       42.62      4.00 o 
  -4   8  10      149.34      137.19      6.96 o 
  -3   8  10      652.90      655.02     11.40 o 
  -2   8  10      744.58      744.92     12.08 o 
  -1   8  10       83.13       83.53      3.34 o 
   0   8  10     1388.16     1418.76     15.14 o 
   1   8  10      894.13      915.24     13.39 o 
   2   8  10       57.99       59.34      3.99 o 
   3   8  10       47.09       43.19      3.62 o 
  -5   9  10      561.29      585.13     19.59 o 
  -4   9  10       34.33       38.59      3.10 o 
  -3   9  10      748.95      744.14     15.45 o 
  -2   9  10      111.02       96.36      3.82 o 
  -1   9  10        8.70       11.77      1.92 o 
   0   9  10       12.95       16.90      1.82 o 
   1   9  10      117.40      118.59      4.05 o 
   2   9  10       86.94       92.68      3.95 o 
   3   9  10      855.58      890.34     16.73 o 
  -4  10  10       66.51       77.27      4.40 o 
  -3  10  10      153.78      182.29      5.92 o 
  -2  10  10       44.29       47.64      4.07 o 
  -1  10  10     1139.65     1193.53     18.41 o 
   0  10  10      572.36      555.18      8.88 o 
   1  10  10      512.98      547.72      9.23 o 
   2  10  10        1.61       -1.80      2.65 o 
  -4  11  10      847.05      835.50     14.40 o 
  -3  11  10      198.10      199.18     10.30 o 
  -2  11  10        2.15       -2.49      2.49 o 
  -1  11  10        0.26       -0.07      2.23 o 
   0  11  10       96.39      103.60      3.96 o 
   1  11  10      445.29      453.54      9.00 o 
   2  11  10      511.15      524.49     11.22 o 
  -3  12  10      118.35      116.18      5.85 o 
  -2  12  10      590.60      621.61     13.67 o 
  -1  12  10      104.88       99.51      4.93 o 
   0  12  10      684.65      702.71     11.57 o 
   1  12  10      389.51      415.21      9.37 o 
  -2  13  10      118.81      108.34      8.29 o 
  -1  13  10      115.01      120.57      5.50 o 
   0  13  10       56.96       55.21      4.43 o 
  -5   0  11       25.01       23.93      3.14 o 
  -3   0  11       62.00       65.19      4.43 o 
  -1   0  11     3417.73     3313.54     45.55 o 
   1   0  11     1238.79     1211.22     23.89 o 
   3   0  11     1366.16     1289.30     32.65 o 
  -6   1  11        5.84        5.69      2.50 o 
  -5   1  11      784.65      795.14     13.24 o 
  -4   1  11      568.63      580.51     10.30 o 
  -3   1  11      514.47      519.83      8.67 o 
  -2   1  11      465.06      483.27      6.75 o 
  -1   1  11     1030.87     1039.88     11.79 o 
   0   1  11      216.42      202.94      4.56 o 
   1   1  11      273.81      263.58      6.79 o 
   2   1  11       15.68       16.76      2.39 o 
   3   1  11      224.89      218.70     12.31 o 
  -6   2  11      118.89      136.11      9.04 o 
  -5   2  11      797.64      807.81     14.96 o 
  -4   2  11       51.46       45.60      3.53 o 
  -3   2  11        0.76       -1.73      1.73 o 
  -2   2  11     1233.70     1212.63     14.21 o 
  -1   2  11      735.43      738.83      9.06 o 
   0   2  11     2335.03     2290.24     25.42 o 
   1   2  11      141.14      148.14      3.92 o 
   2   2  11      270.86      256.96      5.99 o 
   3   2  11      674.04      655.11     13.67 o 
  -6   3  11      203.57      211.95     10.55 o 
  -5   3  11      174.11      181.78      5.38 o 
  -4   3  11      898.17      951.66     21.81 o 
  -3   3  11       37.96       36.70      2.36 o 
  -2   3  11      846.49      858.48     12.45 o 
  -1   3  11       24.29       24.51      2.17 o 
   0   3  11       93.93      102.84      3.98 o 
   1   3  11        1.08        3.24      1.58 o 
   2   3  11      433.95      414.69      6.96 o 
   3   3  11       64.96       64.15      4.58 o 
  -5   4  11       97.08      108.56      5.50 o 
  -4   4  11        4.50        7.11      1.76 o 
  -3   4  11        8.65       13.02      1.74 o 
  -2   4  11      109.40      107.47      3.74 o 
  -1   4  11      109.19      105.38      3.48 o 
   0   4  11     1512.15     1473.91     20.67 o 
   1   4  11      423.70      422.20      6.93 o 
   2   4  11      376.55      405.34      6.81 o 
   3   4  11       73.24       73.02      5.87 o 
  -5   5  11      238.19      244.29      9.29 o 
  -4   5  11      472.37      499.65      8.78 o 
  -3   5  11      939.44      939.23     12.36 o 
  -2   5  11      609.02      601.55     11.13 o 
  -1   5  11      299.82      316.23      6.52 o 
   0   5  11        7.97       14.95      1.93 o 
   1   5  11       15.00       14.47      2.20 o 
   2   5  11        6.64        7.60      1.92 o 
   3   5  11      220.90      198.38      5.67 o 
  -5   6  11      378.88      380.17     10.28 o 
  -4   6  11       56.09       48.29      7.24 o 
  -3   6  11       53.19       55.11      2.93 o 
  -2   6  11      111.73      107.60      3.72 o 
  -1   6  11      209.53      220.28      5.99 o 
   0   6  11       37.94       34.77      2.75 o 
   1   6  11     1778.56     1824.82     27.31 o 
   2   6  11      192.16      195.29      5.07 o 
   3   6  11      148.60      167.35      5.59 o 
  -5   7  11      298.95      291.56      9.05 o 
  -4   7  11      251.59      271.65     13.60 o 
  -3   7  11     1274.87     1274.94     19.31 o 
  -2   7  11      146.40      147.31      5.25 o 
  -1   7  11      141.77      147.04      4.10 o 
   0   7  11        0.21        0.28      1.96 o 
   1   7  11       23.86       26.76      2.54 o 
   2   7  11      170.22      172.88      7.03 o 
   3   7  11      193.86      210.93      7.00 o 
  -4   8  11      148.00      157.26      7.83 o 
  -3   8  11       23.69       20.52      2.70 o 
  -2   8  11      354.69      346.98      6.69 o 
  -1   8  11      101.24      102.75      3.70 o 
   0   8  11      633.40      626.84     13.56 o 
   1   8  11     1277.62     1286.18     35.84 o 
   2   8  11      444.99      435.56     13.06 o 
  -4   9  11      949.64     1040.37     17.01 o 
  -3   9  11       30.11       27.59      3.72 o 
  -2   9  11      617.04      622.73      9.90 o 
  -1   9  11       12.47       13.47      2.07 o 
   0   9  11      148.85      141.79     11.30 o 
   1   9  11       10.42       13.85      2.64 o 
   2   9  11      129.05      138.19      5.43 o 
  -4  10  11       25.42       20.09      5.02 o 
  -3  10  11        8.00        7.56      3.00 o 
  -2  10  11      658.38      620.81     25.11 o 
  -1  10  11      382.29      380.58      7.73 o 
   0  10  11      522.36      530.57     11.70 o 
   1  10  11      118.50      113.52      7.69 o 
  -3  11  11      491.21      494.00     12.25 o 
  -2  11  11      551.70      556.76     12.79 o 
  -1  11  11      463.85      451.42     10.83 o 
   0  11  11      109.29      112.11      3.70 o 
   1  11  11       27.57       23.92      3.14 o 
  -1  12  11      185.65      192.24      6.92 o 
  -4   0  12       13.26       17.58      4.52 o 
  -2   0  12       12.68       15.38      2.64 o 
   0   0  12      511.33      479.41      9.77 o 
   2   0  12      606.26      655.45     19.59 o 
  -5   1  12       35.59       31.98      3.72 o 
  -4   1  12      175.59      182.02      8.29 o 
  -3   1  12      692.72      668.81     15.34 o 
  -2   1  12     1087.43     1085.20     14.41 o 
  -1   1  12       35.33       38.87      2.36 o 
   0   1  12      147.23      146.74      4.13 o 
   1   1  12      163.76      154.40      8.92 o 
   2   1  12        4.22        1.88      2.65 o 
   3   1  12        0.60       -1.00      2.84 o 
  -5   2  12      895.37      939.78     15.26 o 
  -4   2  12      754.99      772.89     16.51 o 
  -3   2  12      223.63      224.81      8.34 o 
  -2   2  12       38.04       34.43      2.80 o 
  -1   2  12      162.33      157.38      3.76 o 
   0   2  12       60.95       51.02      2.92 o 
   1   2  12     1067.45     1015.67     13.24 o 
   2   2  12      238.46      230.59      7.27 o 
   3   2  12      208.77      239.34     12.31 o 
  -5   3  12      321.98      316.83      7.24 o 
  -4   3  12      216.08      214.41      5.67 o 
  -3   3  12      764.62      785.41     12.08 o 
  -2   3  12       13.08       18.01      2.28 o 
  -1   3  12      660.64      656.17     13.14 o 
   0   3  12        1.09        0.15      1.70 o 
   1   3  12       20.82       28.12      2.49 o 
   2   3  12        8.36        8.55      2.58 o 
  -5   4  12      726.37      743.55     15.97 o 
  -4   4  12      332.68      329.17     16.74 o 
  -3   4  12     1222.17     1246.73     17.27 o 
  -2   4  12       25.90       26.97      2.68 o 
  -1   4  12       77.96       69.12      3.62 o 
   0   4  12      309.33      304.48      6.32 o 
   1   4  12      246.10      267.07      5.99 o 
   2   4  12        7.62        5.89      2.41 o 
  -4   5  12      444.85      462.43      8.01 o 
  -3   5  12      149.71      153.44      3.99 o 
  -2   5  12      435.07      449.25     19.59 o 
  -1   5  12      181.97      174.05      7.28 o 
   0   5  12      300.31      307.25      6.78 o 
   1   5  12        8.73        7.69      2.21 o 
   2   5  12        0.06        0.98      2.21 o 
  -4   6  12      714.90      738.95     15.01 o 
  -3   6  12       84.69       78.12      3.24 o 
  -2   6  12        0.46        1.12      2.39 o 
  -1   6  12       22.88       26.70      2.87 o 
   0   6  12      636.67      622.20     17.50 o 
   1   6  12        0.22       -1.61      3.17 o 
   2   6  12      485.77      491.97      9.54 o 
  -4   7  12       37.76       48.25      5.32 o 
  -3   7  12      342.37      339.39      6.20 o 
  -2   7  12     1012.65     1068.20     26.46 o 
  -1   7  12      118.66      103.35      5.33 o 
   0   7  12      120.24      142.05      5.17 o 
   1   7  12       26.71       34.09      3.33 o 
  -3   8  12       72.60       87.14      5.19 o 
  -2   8  12        1.69        0.66      2.21 o 
  -1   8  12        4.82        2.34      2.65 o 
   0   8  12      146.65      132.30      5.65 o 
   1   8  12      522.85      540.08     12.22 o 
  -3   9  12      553.81      583.39     13.31 o 
  -2   9  12       53.28       58.56      3.64 o 
  -1   9  12      399.85      402.73     10.12 o 
   0   9  12      397.39      384.88      9.76 o 
  -2  10  12        3.34        0.89      3.00 o 
  -1  10  12      194.91      182.06      6.56 o 
  -3   0  13      560.85      575.59     19.09 o 
  -1   0  13      427.36      471.50     10.12 o 
   1   0  13      449.22      416.88     15.07 o 
  -4   1  13        8.69       12.95      3.36 o 
  -3   1  13      299.67      299.57      9.05 o 
  -2   1  13       90.69       84.14      3.49 o 
  -1   1  13     1656.96     1683.66     28.15 o 
   0   1  13      291.01      300.82      6.08 o 
   1   1  13      449.42      446.72     14.31 o 
  -4   2  13      788.35      819.41     17.58 o 
  -3   2  13      416.63      407.29      8.79 o 
  -2   2  13      212.36      231.64      5.77 o 
  -1   2  13      387.53      379.22      6.18 o 
   0   2  13        9.44       11.57      2.31 o 
   1   2  13        6.80        6.87      2.50 o 
  -4   3  13        4.21        5.41      3.00 o 
  -3   3  13        1.58        2.63      2.17 o 
  -2   3  13     1031.72     1052.71     19.94 o 
  -1   3  13       12.07       11.54      3.69 o 
   0   3  13     1562.20     1549.97     20.45 o 
   1   3  13       53.43       54.84      3.86 o 
  -3   4  13      104.95      109.34      6.23 o 
  -2   4  13      412.39      423.72     11.91 o 
  -1   4  13       89.12       94.43      5.33 o 
   0   4  13        2.23        0.58      2.12 o 
   1   4  13       57.71       58.81      4.04 o 
  -3   5  13      200.73      202.69      6.17 o 
  -2   5  13       55.37       52.93      4.78 o 
  -1   5  13      673.29      688.45     15.57 o 
   0   5  13      312.96      300.10      7.75 o 
   1   5  13      315.58      299.70      9.32 o 
  -3   6  13     1165.34     1246.01     19.52 o 
  -2   6  13        0.55        1.68      3.00 o 
  -1   6  13       39.02       33.22      3.91 o 
   0   6  13       83.06       96.22      5.50 o 
  -2   7  13       20.36       22.60      3.72 o 
  -1   7  13      322.47      341.80      9.59 o 
  -2   0  14      309.28      338.51     10.12 o 
  -2   1  14      190.52      188.90      5.99 o 
  -1   1  14        3.75        4.31      2.24 o 
  -2   2  14      110.14      124.12      5.34 o 
  -1   2  14       31.33       40.48      3.07 o 
                                                 
